# Supplementary material for: 5,11,17,23-Tetra-tert-butyl-25,26,27,28-tetra­propyn­yloxy-2,8,14,20-tetra­thia­calix[4]arene
Source: Acta Crystallogr Sect E Struct Rep Online. 2009 Nov 7;65(Pt 12):o3007. doi: 10.1107/S1600536809043992 (PMC2972022; doi:10.1107/S1600536809043992)
Supplement: Supplementary file 1 [file e-65-o3007-sup1.cif]

##############################################################################
###                                                                        ###
###        Electronic paper (Acta Crystallographica Section E)             ###
###                                                                        ###
##############################################################################
#                                                                            #
# This CIF contains the data in a paper accepted for publication in Acta     #
# Crystallographica Section E. It conforms to the requirements of Notes      #
# for Authors for Section E, and has been peer reviewed under the auspices   #
# of the IUCr Commission on Journals.                                        #
#                                                                            #
# Full details of the Crystallographic Information File format               #
# are given in the paper "The Crystallographic Information File (CIF):       #
# a New Standard Archive File for Crystallography" by S. R. Hall, F. H.      #
# Allen and I. D. Brown [Acta Cryst. (1991), A47, 655-685].                  #
#                                                                            #
# The current version of the core CIF dictionary is obtainable from          #
# ftp://ftp.iucr.org/pub/cif_core.dic. The current version number is 2.4.    #
#                                                                            #
# Software is freely available for graphical display of the structure(s) in  #
# this CIF.  For information consult the CIF home page http://www.iucr.org/  #
# cif/home.html                                                              #
#                                                                            #
# This file may be used for bona fide research purposes within the           #
# scientific community so long as proper attribution is given to the journal # 
# article from which it was obtained.                                        #
#                                                                            #
##############################################################################
                                             
data_global
_audit_creation_method     'form.cif (version 2.0)'
_journal_data_validation_number     ?
_journal_date_recd_electronic     2009-08-28
_journal_date_accepted     2009-10-23
_journal_name_full     'Acta Crystallographica, Section E'
_journal_year     2009
_journal_volume     65
_journal_issue     12
_journal_page_first     o3007
_journal_page_last     o3007
_journal_paper_category     QO
_journal_coeditor_code     IS2455
loop_
    _publ_contact_author_name
    'Dr. Li, Xiong'
_publ_contact_author_address
;
Wuhan National Laboratory For Optoelectronics
Huazhong University of Science and Technology
Wuhan 430074
People's Republic of China
;
_publ_contact_author_email     'lxwhu2008@hotmail.com'
_publ_contact_author_fax     ?
_publ_contact_author_phone     ?
_publ_section_title
;\
5,11,17,23-Tetra-<i>tert</i>-butyl-25,26,27,28-tetrapropynyloxy-2,8,14,20-\
tetrathiacalix[4]arene
;
loop_
    _publ_author_name
    _publ_author_address
    'Li, Xiong'
;
Wuhan National Laboratory for Optoelectronics
Huazhong University of Science and Technology
Wuhan 430074
People's Republic of China
;
    'Han, Hong-Wei'
;
Wuhan National Laboratory for Optoelectronics
Huazhong University of Science and Technology
Wuhan 430074
People's Republic of China
;
    'Meng, Xiang-Gao'
;
College of Chemistry
Huazhong Normal University
Wuhan 430079
People's Republic of China
;
data_I
_audit_creation_method     SHELXL-97
_chemical_name_systematic
;
5,11,17,23-Tetra-<i>tert</i>-butyl-25,26,27,28-tetrapropynyloxy-2,8,14,20-
tetrathiacalix[4]arene
;
_chemical_name_common     ?
_chemical_formula_moiety     'C52 H56 O4 S4'
_chemical_formula_sum     'C52 H56 O4 S4'
_chemical_formula_iupac     'C52 H56 O4 S4'
_chemical_formula_weight     873.21
_chemical_melting_point     ?
_symmetry_cell_setting     Monoclinic
_symmetry_space_group_name_H-M     'C 2/c'
_symmetry_space_group_name_Hall     '-C 2yc'
loop_
    _symmetry_equiv_pos_as_xyz
    'x, y, z'
    '-x, y, -z+1/2'
    'x+1/2, y+1/2, z'
    '-x+1/2, y+1/2, -z+1/2'
    '-x, -y, -z'
    'x, -y, z-1/2'
    '-x+1/2, -y+1/2, -z'
    'x+1/2, -y+1/2, z-1/2'
_cell_length_a     13.5662(11)
_cell_length_b     19.1815(16)
_cell_length_c     18.1595(15)
_cell_angle_alpha     90.00
_cell_angle_beta     90.3980(10)
_cell_angle_gamma     90.00
_cell_volume     4725.4(7)
_cell_formula_units_Z     4
_cell_measurement_reflns_used     9940
_cell_measurement_theta_min     2.24
_cell_measurement_theta_max     28.30
_cell_measurement_temperature     150(2)
_exptl_crystal_description     block
_exptl_crystal_colour     colorless
_exptl_crystal_size_max     0.20
_exptl_crystal_size_mid     0.10
_exptl_crystal_size_min     0.10
_exptl_crystal_density_diffrn     1.227
_exptl_crystal_density_meas     ?
_exptl_crystal_density_method     'not measured'
_exptl_crystal_F_000     1856
_exptl_absorpt_coefficient_mu     0.245
_exptl_absorpt_correction_type     none
_exptl_absorpt_process_details     ?
_exptl_absorpt_correction_T_min     ?
_exptl_absorpt_correction_T_max     ?
_exptl_special_details
;
;
_diffrn_ambient_temperature     150(2)
_diffrn_radiation_type     'Mo k\a'
_diffrn_radiation_wavelength     0.71073
_diffrn_radiation_source     'fine focus sealed Siemens Mo tube'
_diffrn_radiation_monochromator     graphite
_diffrn_measurement_device_type     'Bruker SMART APEX CCD area-detector'
_diffrn_measurement_method     '0.3\% wide \w exposures'
_diffrn_detector_area_resol_mean     ?
_diffrn_reflns_number     26256
_diffrn_reflns_av_R_equivalents     0.0283
_diffrn_reflns_av_sigmaI/netI     0.0236
_diffrn_reflns_theta_min     1.12
_diffrn_reflns_theta_max     27.00
_diffrn_reflns_theta_full     27.00
_diffrn_measured_fraction_theta_max     0.993
_diffrn_measured_fraction_theta_full     0.993
_diffrn_reflns_limit_h_min     -17
_diffrn_reflns_limit_h_max     15
_diffrn_reflns_limit_k_min     -24
_diffrn_reflns_limit_k_max     24
_diffrn_reflns_limit_l_min     -23
_diffrn_reflns_limit_l_max     23
_diffrn_standards_number     ?
_diffrn_standards_interval_count     ?
_diffrn_standards_interval_time     ?
_diffrn_standards_decay_%     ?
_refine_special_details
;
 Refinement of F^2^ against ALL reflections.  The weighted R-factor wR and
 goodness of fit S are based on F^2^, conventional R-factors R are based
 on F, with F set to zero for negative F^2^. The threshold expression of
 F^2^ > 2sigma(F^2^) is used only for calculating R-factors(gt) etc. and is
 not relevant to the choice of reflections for refinement.  R-factors based
 on F^2^ are statistically about twice as large as those based on F, and R-
 factors based on ALL data will be even larger.
;
_reflns_number_total     5115
_reflns_number_gt     4543
_reflns_threshold_expression     I>2\s(I)
_refine_ls_structure_factor_coef     Fsqd
_refine_ls_matrix_type     full
_refine_ls_R_factor_all     0.0489
_refine_ls_R_factor_gt     0.0434
_refine_ls_wR_factor_gt     0.1236
_refine_ls_wR_factor_ref     0.1295
_refine_ls_goodness_of_fit_ref     1.056
_refine_ls_restrained_S_all     1.071
_refine_ls_number_reflns     5115
_refine_ls_number_parameters     310
_refine_ls_number_restraints     39
_refine_ls_hydrogen_treatment     constr
_refine_ls_weighting_scheme     calc
_refine_ls_weighting_details
         'calc w=1/[\s^2^(Fo^2^)+(0.0816P)^2^+2.5666P] where P=(Fo^2^+2Fc^2^)/3'
_atom_sites_solution_hydrogens     geom
_atom_sites_solution_primary     direct
_atom_sites_solution_secondary     difmap
_refine_ls_shift/su_max     0.002
_refine_ls_shift/su_mean     0.000
_refine_diff_density_max     0.378
_refine_diff_density_min     -0.194
_refine_ls_extinction_method     none
_refine_ls_extinction_coef     ?
loop_
    _atom_type_symbol
    _atom_type_description
    _atom_type_scat_dispersion_real
    _atom_type_scat_dispersion_imag
    _atom_type_scat_source
    'C' 'C' 0.0033 0.0016
                         'International Tables Vol C Tables 4.2.6.8 and 6.1.1.4'
    'H' 'H' 0.0000 0.0000
                         'International Tables Vol C Tables 4.2.6.8 and 6.1.1.4'
    'O' 'O' 0.0106 0.0060
                         'International Tables Vol C Tables 4.2.6.8 and 6.1.1.4'
    'S' 'S' 0.1246 0.1234
                         'International Tables Vol C Tables 4.2.6.8 and 6.1.1.4'
_computing_data_collection     'SMART (Bruker, 1997)'
_computing_cell_refinement     'SAINT (Bruker, 1997)'
_computing_data_reduction     'SAINT (Bruker, 1997)'
_computing_structure_solution     'SHELXS97 (Sheldrick, 2008)'
_computing_structure_refinement     'SHELXL97 (Sheldrick, 2008)'
_computing_molecular_graphics     'SHELXTL (Sheldrick, 2008)'
_computing_publication_material     'SHELXTL (Sheldrick, 2008)'
loop_
    _atom_site_type_symbol
    _atom_site_label
    _atom_site_fract_x
    _atom_site_fract_y
    _atom_site_fract_z
    _atom_site_U_iso_or_equiv
    _atom_site_adp_type
    _atom_site_calc_flag
    _atom_site_refinement_flags
    _atom_site_occupancy
    _atom_site_disorder_assembly
    _atom_site_disorder_group
    C C1 0.48682(12) 0.76830(9) 0.14123(9) 0.0244(3) Uani d . 1 . .
    C C2 0.43521(13) 0.72657(8) 0.19086(9) 0.0248(3) Uani d . 1 . .
    C C3 0.33290(13) 0.72817(8) 0.19175(10) 0.0250(3) Uani d . 1 . .
    H H3 0.2988 0.6999 0.2261 0.030 Uiso calc R 1 . .
    C C4 0.27892(13) 0.77027(8) 0.14345(9) 0.0241(3) Uani d . 1 A .
    C C5 0.33161(13) 0.81294(9) 0.09602(9) 0.0251(3) Uani d . 1 . .
    H H5 0.2967 0.8431 0.0636 0.030 Uiso calc R 1 . .
    C C6 0.43391(13) 0.81261(9) 0.09481(9) 0.0248(3) Uani d . 1 . .
    C C7 0.16650(13) 0.77476(10) 0.14820(11) 0.0318(4) Uani d D 1 . .
    C C8 0.1182(5) 0.7075(3) 0.1744(7) 0.0491(19) Uani d PDU 0.59(2) A 1
    H H8A 0.1436 0.6955 0.2234 0.074 Uiso calc PR 0.59(2) A 1
    H H8B 0.1334 0.6698 0.1399 0.074 Uiso calc PR 0.59(2) A 1
    H H8C 0.0467 0.7140 0.1766 0.074 Uiso calc PR 0.59(2) A 1
    C C9 0.1460(6) 0.8308(4) 0.2071(4) 0.0514(19) Uani d PDU 0.59(2) A 1
    H H9A 0.0747 0.8376 0.2116 0.077 Uiso calc PR 0.59(2) A 1
    H H9B 0.1769 0.8748 0.1925 0.077 Uiso calc PR 0.59(2) A 1
    H H9C 0.1733 0.8156 0.2545 0.077 Uiso calc PR 0.59(2) A 1
    C C10 0.1194(11) 0.7981(8) 0.0760(5) 0.055(3) Uani d PDU 0.59(2) A 1
    H H10A 0.0477 0.8001 0.0816 0.083 Uiso calc PR 0.59(2) A 1
    H H10B 0.1360 0.7649 0.0370 0.083 Uiso calc PR 0.59(2) A 1
    H H10C 0.1443 0.8445 0.0629 0.083 Uiso calc PR 0.59(2) A 1
    C C11 0.50988(12) 0.96579(8) 0.14291(9) 0.0224(3) Uani d . 1 . .
    C C12 0.56075(13) 0.92436(9) 0.09304(9) 0.0239(3) Uani d . 1 . .
    C C13 0.66255(13) 0.92995(9) 0.08692(9) 0.0241(3) Uani d . 1 . .
    H H13 0.6960 0.9012 0.0526 0.029 Uiso calc R 1 . .
    C C14 0.71670(12) 0.97671(9) 0.12982(9) 0.0231(3) Uani d . 1 . .
    C C15 0.66507(13) 1.01550(9) 0.18251(9) 0.0243(3) Uani d . 1 . .
    H H15 0.7004 1.0460 0.2143 0.029 Uiso calc R 1 . .
    C C16 0.56335(13) 1.01026(8) 0.18924(9) 0.0232(3) Uani d . 1 . .
    C C17 0.82759(13) 0.98826(10) 0.11823(10) 0.0276(4) Uani d . 1 . .
    C C18 0.87520(15) 0.92647(11) 0.07943(13) 0.0395(5) Uani d . 1 . .
    H H18A 0.8647 0.8841 0.1084 0.059 Uiso calc R 1 . .
    H H18B 0.9461 0.9349 0.0744 0.059 Uiso calc R 1 . .
    H H18C 0.8454 0.9207 0.0305 0.059 Uiso calc R 1 . .
    C C19 0.88093(15) 1.00021(14) 0.19170(12) 0.0432(5) Uani d . 1 . .
    H H19A 0.8561 1.0430 0.2146 0.065 Uiso calc R 1 . .
    H H19B 0.9519 1.0048 0.1831 0.065 Uiso calc R 1 . .
    H H19C 0.8689 0.9605 0.2245 0.065 Uiso calc R 1 . .
    C C20 0.83994(16) 1.05423(11) 0.07084(12) 0.0388(5) Uani d . 1 . .
    H H20A 0.8068 1.0475 0.0233 0.058 Uiso calc R 1 . .
    H H20B 0.9102 1.0630 0.0629 0.058 Uiso calc R 1 . .
    H H20C 0.8107 1.0942 0.0962 0.058 Uiso calc R 1 . .
    C C21 0.62688(15) 0.71823(12) 0.08857(12) 0.0418(5) Uani d . 1 . .
    H H21A 0.6097 0.7331 0.0379 0.050 Uiso calc R 1 . .
    H H21B 0.5977 0.6717 0.0971 0.050 Uiso calc R 1 . .
    C C22 0.73363(16) 0.71483(12) 0.09731(13) 0.0439(5) Uani d . 1 . .
    C C23 0.81945(18) 0.70994(15) 0.10290(16) 0.0587(7) Uani d . 1 . .
    H H23 0.8890 0.7060 0.1074 0.070 Uiso calc R 1 . .
    C C24 0.36289(14) 1.01176(11) 0.09750(11) 0.0363(5) Uani d . 1 . .
    H H24A 0.3718 0.9956 0.0462 0.044 Uiso calc R 1 . .
    H H24B 0.3943 1.0581 0.1026 0.044 Uiso calc R 1 . .
    C C25 0.25865(15) 1.01698(11) 0.11376(10) 0.0372(4) Uani d . 1 . .
    C C26 0.17363(17) 1.02289(16) 0.12435(13) 0.0557(7) Uani d . 1 . .
    H H26 0.1050 1.0277 0.1329 0.067 Uiso calc R 1 . .
    O O1 0.58854(9) 0.76737(7) 0.14086(7) 0.0292(3) Uani d . 1 . .
    O O2 0.40865(8) 0.96324(6) 0.14765(6) 0.0253(3) Uani d . 1 . .
    S S1 0.5000 0.66803(3) 0.2500 0.02986(16) Uani d S 1 . .
    S S2 0.49578(3) 0.86815(2) 0.03174(2) 0.02872(14) Uani d . 1 . .
    S S3 0.5000 1.06748(3) 0.2500 0.02795(16) Uani d S 1 . .
    C C8' 0.1289(8) 0.6988(4) 0.1405(11) 0.057(3) Uani d PDU 0.41(2) A 2
    H H8'1 0.1543 0.6708 0.1816 0.085 Uiso calc PR 0.41(2) A 2
    H H8'2 0.1520 0.6791 0.0940 0.085 Uiso calc PR 0.41(2) A 2
    H H8'3 0.0567 0.6985 0.1412 0.085 Uiso calc PR 0.41(2) A 2
    C C9' 0.1361(14) 0.8091(11) 0.2190(6) 0.085(5) Uani d PDU 0.41(2) A 2
    H H9'1 0.0661 0.8215 0.2162 0.128 Uiso calc PR 0.41(2) A 2
    H H9'2 0.1754 0.8513 0.2269 0.128 Uiso calc PR 0.41(2) A 2
    H H9'3 0.1469 0.7768 0.2601 0.128 Uiso calc PR 0.41(2) A 2
    C C10' 0.1209(12) 0.8110(9) 0.0812(7) 0.032(2) Uani d PDU 0.41(2) A 2
    H H10D 0.0491 0.8060 0.0825 0.048 Uiso calc PR 0.41(2) A 2
    H H10E 0.1462 0.7896 0.0361 0.048 Uiso calc PR 0.41(2) A 2
    H H10F 0.1383 0.8606 0.0820 0.048 Uiso calc PR 0.41(2) A 2
loop_
    _atom_site_aniso_label
    _atom_site_aniso_U_11
    _atom_site_aniso_U_22
    _atom_site_aniso_U_33
    _atom_site_aniso_U_12
    _atom_site_aniso_U_13
    _atom_site_aniso_U_23
    C1 0.0181(8) 0.0254(8) 0.0297(8) -0.0020(6) 0.0019(6) -0.0092(6)
    C2 0.0221(8) 0.0204(8) 0.0319(8) -0.0015(6) -0.0004(6) -0.0048(6)
    C3 0.0214(8) 0.0205(8) 0.0332(9) -0.0037(6) 0.0025(7) -0.0022(6)
    C4 0.0210(8) 0.0199(8) 0.0314(8) -0.0029(6) 0.0012(6) -0.0055(6)
    C5 0.0223(9) 0.0250(8) 0.0281(8) -0.0025(6) 0.0000(6) -0.0031(6)
    C6 0.0232(9) 0.0274(9) 0.0239(8) -0.0064(7) 0.0038(6) -0.0058(6)
    C7 0.0197(9) 0.0307(9) 0.0449(10) -0.0021(7) 0.0036(7) 0.0073(8)
    C8 0.025(2) 0.042(3) 0.080(5) -0.0074(17) 0.006(3) 0.028(3)
    C9 0.032(3) 0.067(4) 0.056(3) -0.001(2) 0.023(2) -0.015(3)
    C10 0.035(4) 0.076(8) 0.055(4) -0.006(4) -0.001(3) 0.001(3)
    C11 0.0194(8) 0.0240(8) 0.0240(8) -0.0022(6) 0.0029(6) 0.0057(6)
    C12 0.0241(9) 0.0262(8) 0.0213(7) -0.0050(6) 0.0012(6) 0.0023(6)
    C13 0.0234(9) 0.0273(9) 0.0218(7) -0.0024(6) 0.0036(6) 0.0018(6)
    C14 0.0190(8) 0.0251(8) 0.0253(8) -0.0023(6) 0.0013(6) 0.0049(6)
    C15 0.0246(9) 0.0215(8) 0.0268(8) -0.0037(6) 0.0004(7) 0.0014(6)
    C16 0.0256(9) 0.0189(8) 0.0251(8) -0.0001(6) 0.0052(6) 0.0031(6)
    C17 0.0204(9) 0.0344(10) 0.0280(8) -0.0053(7) 0.0024(7) 0.0004(7)
    C18 0.0238(10) 0.0415(11) 0.0531(12) 0.0001(8) 0.0050(8) -0.0054(9)
    C19 0.0247(10) 0.0694(15) 0.0356(10) -0.0110(9) -0.0030(8) 0.0000(10)
    C20 0.0334(11) 0.0405(11) 0.0425(11) -0.0113(8) 0.0095(8) 0.0067(9)
    C21 0.0270(10) 0.0521(13) 0.0464(11) 0.0055(9) 0.0068(8) -0.0188(10)
    C22 0.0341(12) 0.0503(13) 0.0475(12) 0.0055(9) 0.0112(9) -0.0090(10)
    C23 0.0291(12) 0.0713(18) 0.0759(18) 0.0093(11) 0.0086(11) -0.0144(14)
    C24 0.0261(10) 0.0478(12) 0.0350(10) 0.0047(8) 0.0002(8) 0.0158(8)
    C25 0.0314(11) 0.0510(12) 0.0292(9) 0.0058(9) -0.0025(8) 0.0082(8)
    C26 0.0304(12) 0.095(2) 0.0414(12) 0.0149(12) 0.0018(9) 0.0193(12)
    O1 0.0174(6) 0.0349(7) 0.0355(7) -0.0009(5) 0.0024(5) -0.0089(5)
    O2 0.0189(6) 0.0302(6) 0.0268(6) -0.0001(5) 0.0016(5) 0.0069(5)
    S1 0.0241(3) 0.0191(3) 0.0463(4) 0.000 -0.0038(3) 0.000
    S2 0.0245(2) 0.0405(3) 0.0213(2) -0.01046(17) 0.00285(17) -0.00272(16)
    S3 0.0301(3) 0.0176(3) 0.0362(3) 0.000 0.0093(3) 0.000
    C8' 0.019(3) 0.058(4) 0.093(7) -0.011(3) -0.012(4) 0.041(4)
    C9' 0.055(6) 0.139(9) 0.064(5) 0.028(7) 0.027(4) 0.012(6)
    C10' 0.010(4) 0.030(4) 0.055(5) 0.002(2) -0.005(3) 0.018(3)
_geom_special_details
;
 All esds (except the esd in the dihedral angle between two l.s. planes)
 are estimated using the full covariance matrix.  The cell esds are taken
 into account individually in the estimation of esds in distances, angles
 and torsion angles; correlations between esds in cell parameters are only
 used when they are defined by crystal symmetry.  An approximate (isotropic)
 treatment of cell esds is used for estimating esds involving l.s. planes.
;
loop_
    _geom_bond_atom_site_label_1
    _geom_bond_atom_site_label_2
    _geom_bond_site_symmetry_2
    _geom_bond_distance
    _geom_bond_publ_flag
    C1 O1 . 1.380(2) ?
    C1 C6 . 1.393(2) ?
    C1 C2 . 1.397(2) ?
    C2 C3 . 1.389(2) ?
    C2 S1 . 1.7815(18) ?
    C3 C4 . 1.396(2) ?
    C3 H3 . 0.9500 ?
    C4 C5 . 1.390(2) ?
    C4 C7 . 1.531(2) ?
    C5 C6 . 1.388(2) ?
    C5 H5 . 0.9500 ?
    C6 S2 . 1.7790(17) ?
    C7 C9' . 1.505(8) ?
    C7 C10 . 1.522(6) ?
    C7 C8 . 1.524(5) ?
    C7 C10' . 1.528(6) ?
    C7 C9 . 1.543(5) ?
    C7 C8' . 1.549(7) ?
    C8 H8A . 0.9800 ?
    C8 H8B . 0.9800 ?
    C8 H8C . 0.9800 ?
    C9 H9A . 0.9800 ?
    C9 H9B . 0.9800 ?
    C9 H9C . 0.9800 ?
    C10 H10A . 0.9800 ?
    C10 H10B . 0.9800 ?
    C10 H10C . 0.9800 ?
    C11 O2 . 1.377(2) ?
    C11 C12 . 1.392(2) ?
    C11 C16 . 1.398(2) ?
    C12 C13 . 1.390(2) ?
    C12 S2 . 1.7790(17) ?
    C13 C14 . 1.394(2) ?
    C13 H13 . 0.9500 ?
    C14 C15 . 1.403(2) ?
    C14 C17 . 1.536(2) ?
    C15 C16 . 1.390(2) ?
    C15 H15 . 0.9500 ?
    C16 S3 . 1.7815(17) ?
    C17 C18 . 1.525(3) ?
    C17 C19 . 1.531(3) ?
    C17 C20 . 1.540(3) ?
    C18 H18A . 0.9800 ?
    C18 H18B . 0.9800 ?
    C18 H18C . 0.9800 ?
    C19 H19A . 0.9800 ?
    C19 H19B . 0.9800 ?
    C19 H19C . 0.9800 ?
    C20 H20A . 0.9800 ?
    C20 H20B . 0.9800 ?
    C20 H20C . 0.9800 ?
    C21 O1 . 1.438(2) ?
    C21 C22 . 1.457(3) ?
    C21 H21A . 0.9900 ?
    C21 H21B . 0.9900 ?
    C22 C23 . 1.172(3) ?
    C23 H23 . 0.9500 ?
    C24 O2 . 1.440(2) ?
    C24 C25 . 1.450(3) ?
    C24 H24A . 0.9900 ?
    C24 H24B . 0.9900 ?
    C25 C26 . 1.176(3) ?
    C26 H26 . 0.9500 ?
    S1 C2 2_655 1.7815(18) ?
    S3 C16 2_655 1.7815(17) ?
    C8' H8'1 . 0.9800 ?
    C8' H8'2 . 0.9800 ?
    C8' H8'3 . 0.9800 ?
    C9' H9'1 . 0.9800 ?
    C9' H9'2 . 0.9800 ?
    C9' H9'3 . 0.9800 ?
    C10' H10D . 0.9800 ?
    C10' H10E . 0.9800 ?
    C10' H10F . 0.9800 ?
loop_
    _geom_angle_atom_site_label_1
    _geom_angle_atom_site_label_2
    _geom_angle_atom_site_label_3
    _geom_angle_site_symmetry_1
    _geom_angle_site_symmetry_3
    _geom_angle
    _geom_angle_publ_flag
    O1 C1 C6 . . 121.07(15) ?
    O1 C1 C2 . . 120.09(15) ?
    C6 C1 C2 . . 118.78(15) ?
    C3 C2 C1 . . 120.03(16) ?
    C3 C2 S1 . . 119.73(13) ?
    C1 C2 S1 . . 120.17(13) ?
    C2 C3 C4 . . 121.70(16) ?
    C2 C3 H3 . . 119.1 ?
    C4 C3 H3 . . 119.1 ?
    C5 C4 C3 . . 117.41(16) ?
    C5 C4 C7 . . 121.24(16) ?
    C3 C4 C7 . . 121.05(15) ?
    C6 C5 C4 . . 121.70(17) ?
    C6 C5 H5 . . 119.1 ?
    C4 C5 H5 . . 119.1 ?
    C5 C6 C1 . . 120.30(16) ?
    C5 C6 S2 . . 118.91(14) ?
    C1 C6 S2 . . 120.78(13) ?
    C10 C7 C8 . . 109.8(7) ?
    C9' C7 C10' . . 111.7(10) ?
    C9' C7 C4 . . 110.6(8) ?
    C10 C7 C4 . . 112.4(6) ?
    C8 C7 C4 . . 113.6(3) ?
    C10' C7 C4 . . 112.2(7) ?
    C10 C7 C9 . . 108.3(7) ?
    C8 C7 C9 . . 107.1(4) ?
    C4 C7 C9 . . 105.3(4) ?
    C9' C7 C8' . . 113.3(7) ?
    C10' C7 C8' . . 103.0(8) ?
    C4 C7 C8' . . 105.6(5) ?
    C7 C8 H8A . . 109.5 ?
    C7 C8 H8B . . 109.5 ?
    C7 C8 H8C . . 109.5 ?
    C7 C9 H9A . . 109.5 ?
    C7 C9 H9B . . 109.5 ?
    C7 C9 H9C . . 109.5 ?
    C7 C10 H10A . . 109.5 ?
    C7 C10 H10B . . 109.5 ?
    C7 C10 H10C . . 109.5 ?
    O2 C11 C12 . . 121.30(14) ?
    O2 C11 C16 . . 119.83(15) ?
    C12 C11 C16 . . 118.86(15) ?
    C13 C12 C11 . . 120.35(15) ?
    C13 C12 S2 . . 119.00(13) ?
    C11 C12 S2 . . 120.50(13) ?
    C12 C13 C14 . . 121.66(16) ?
    C12 C13 H13 . . 119.2 ?
    C14 C13 H13 . . 119.2 ?
    C13 C14 C15 . . 117.30(15) ?
    C13 C14 C17 . . 121.93(15) ?
    C15 C14 C17 . . 120.71(15) ?
    C16 C15 C14 . . 121.48(15) ?
    C16 C15 H15 . . 119.3 ?
    C14 C15 H15 . . 119.3 ?
    C15 C16 C11 . . 120.17(15) ?
    C15 C16 S3 . . 119.57(13) ?
    C11 C16 S3 . . 119.89(13) ?
    C18 C17 C19 . . 108.66(17) ?
    C18 C17 C14 . . 111.68(15) ?
    C19 C17 C14 . . 111.07(15) ?
    C18 C17 C20 . . 109.41(16) ?
    C19 C17 C20 . . 108.15(16) ?
    C14 C17 C20 . . 107.78(15) ?
    C17 C18 H18A . . 109.5 ?
    C17 C18 H18B . . 109.5 ?
    H18A C18 H18B . . 109.5 ?
    C17 C18 H18C . . 109.5 ?
    H18A C18 H18C . . 109.5 ?
    H18B C18 H18C . . 109.5 ?
    C17 C19 H19A . . 109.5 ?
    C17 C19 H19B . . 109.5 ?
    H19A C19 H19B . . 109.5 ?
    C17 C19 H19C . . 109.5 ?
    H19A C19 H19C . . 109.5 ?
    H19B C19 H19C . . 109.5 ?
    C17 C20 H20A . . 109.5 ?
    C17 C20 H20B . . 109.5 ?
    H20A C20 H20B . . 109.5 ?
    C17 C20 H20C . . 109.5 ?
    H20A C20 H20C . . 109.5 ?
    H20B C20 H20C . . 109.5 ?
    O1 C21 C22 . . 108.74(17) ?
    O1 C21 H21A . . 109.9 ?
    C22 C21 H21A . . 109.9 ?
    O1 C21 H21B . . 109.9 ?
    C22 C21 H21B . . 109.9 ?
    H21A C21 H21B . . 108.3 ?
    C23 C22 C21 . . 177.6(3) ?
    C22 C23 H23 . . 180.0 ?
    O2 C24 C25 . . 109.43(15) ?
    O2 C24 H24A . . 109.8 ?
    C25 C24 H24A . . 109.8 ?
    O2 C24 H24B . . 109.8 ?
    C25 C24 H24B . . 109.8 ?
    H24A C24 H24B . . 108.2 ?
    C26 C25 C24 . . 177.2(2) ?
    C25 C26 H26 . . 180.0 ?
    C1 O1 C21 . . 112.21(13) ?
    C11 O2 C24 . . 111.29(13) ?
    C2 S1 C2 . 2_655 101.86(11) ?
    C6 S2 C12 . . 101.19(7) ?
    C16 S3 C16 . 2_655 103.93(11) ?
    C7 C8' H8'1 . . 109.5 ?
    C7 C8' H8'2 . . 109.5 ?
    H8'1 C8' H8'2 . . 109.5 ?
    C7 C8' H8'3 . . 109.5 ?
    H8'1 C8' H8'3 . . 109.5 ?
    H8'2 C8' H8'3 . . 109.5 ?
    C7 C9' H9'1 . . 109.5 ?
    C7 C9' H9'2 . . 109.5 ?
    H9'1 C9' H9'2 . . 109.5 ?
    C7 C9' H9'3 . . 109.5 ?
    H9'1 C9' H9'3 . . 109.5 ?
    H9'2 C9' H9'3 . . 109.5 ?
    C7 C10' H10D . . 109.5 ?
    C7 C10' H10E . . 109.5 ?
    H10D C10' H10E . . 109.5 ?
    C7 C10' H10F . . 109.5 ?
    H10D C10' H10F . . 109.5 ?
    H10E C10' H10F . . 109.5 ?
loop_
    _geom_torsion_atom_site_label_1
    _geom_torsion_atom_site_label_2
    _geom_torsion_atom_site_label_3
    _geom_torsion_atom_site_label_4
    _geom_torsion_site_symmetry_1
    _geom_torsion_site_symmetry_2
    _geom_torsion_site_symmetry_3
    _geom_torsion_site_symmetry_4
    _geom_torsion
    _geom_torsion_publ_flag
    O1 C1 C2 C3 . . . . 179.25(14) ?
    C6 C1 C2 C3 . . . . 1.9(2) ?
    O1 C1 C2 S1 . . . . -3.8(2) ?
    C6 C1 C2 S1 . . . . 178.85(12) ?
    C1 C2 C3 C4 . . . . 0.6(3) ?
    S1 C2 C3 C4 . . . . -176.28(13) ?
    C2 C3 C4 C5 . . . . -2.5(2) ?
    C2 C3 C4 C7 . . . . -176.29(15) ?
    C3 C4 C5 C6 . . . . 1.8(2) ?
    C7 C4 C5 C6 . . . . 175.61(16) ?
    C4 C5 C6 C1 . . . . 0.7(3) ?
    C4 C5 C6 S2 . . . . 179.33(13) ?
    O1 C1 C6 C5 . . . . -179.88(14) ?
    C2 C1 C6 C5 . . . . -2.6(2) ?
    O1 C1 C6 S2 . . . . 1.5(2) ?
    C2 C1 C6 S2 . . . . 178.80(12) ?
    C5 C4 C7 C9' . . . . -107.1(9) ?
    C3 C4 C7 C9' . . . . 66.5(9) ?
    C5 C4 C7 C10 . . . . 29.2(7) ?
    C3 C4 C7 C10 . . . . -157.3(7) ?
    C5 C4 C7 C8 . . . . 154.7(6) ?
    C3 C4 C7 C8 . . . . -31.8(6) ?
    C5 C4 C7 C10' . . . . 18.5(8) ?
    C3 C4 C7 C10' . . . . -168.0(8) ?
    C5 C4 C7 C9 . . . . -88.5(4) ?
    C3 C4 C7 C9 . . . . 85.0(4) ?
    C5 C4 C7 C8' . . . . 130.0(7) ?
    C3 C4 C7 C8' . . . . -56.5(7) ?
    O2 C11 C12 C13 . . . . 177.19(14) ?
    C16 C11 C12 C13 . . . . -3.3(2) ?
    O2 C11 C12 S2 . . . . 1.7(2) ?
    C16 C11 C12 S2 . . . . -178.81(12) ?
    C11 C12 C13 C14 . . . . -0.1(2) ?
    S2 C12 C13 C14 . . . . 175.43(13) ?
    C12 C13 C14 C15 . . . . 3.3(2) ?
    C12 C13 C14 C17 . . . . -174.00(15) ?
    C13 C14 C15 C16 . . . . -3.2(2) ?
    C17 C14 C15 C16 . . . . 174.18(15) ?
    C14 C15 C16 C11 . . . . -0.2(2) ?
    C14 C15 C16 S3 . . . . -173.19(13) ?
    O2 C11 C16 C15 . . . . -177.05(14) ?
    C12 C11 C16 C15 . . . . 3.5(2) ?
    O2 C11 C16 S3 . . . . -4.1(2) ?
    C12 C11 C16 S3 . . . . 176.46(12) ?
    C13 C14 C17 C18 . . . . -22.1(2) ?
    C15 C14 C17 C18 . . . . 160.62(16) ?
    C13 C14 C17 C19 . . . . -143.60(18) ?
    C15 C14 C17 C19 . . . . 39.1(2) ?
    C13 C14 C17 C20 . . . . 98.09(19) ?
    C15 C14 C17 C20 . . . . -79.2(2) ?
    C6 C1 O1 C21 . . . . -89.5(2) ?
    C2 C1 O1 C21 . . . . 93.3(2) ?
    C22 C21 O1 C1 . . . . -173.78(17) ?
    C12 C11 O2 C24 . . . . -88.73(19) ?
    C16 C11 O2 C24 . . . . 91.80(18) ?
    C25 C24 O2 C11 . . . . -169.36(16) ?
    C3 C2 S1 C2 . . . 2_655 -115.53(15) ?
    C1 C2 S1 C2 . . . 2_655 67.56(12) ?
    C5 C6 S2 C12 . . . . 116.61(14) ?
    C1 C6 S2 C12 . . . . -64.77(15) ?
    C13 C12 S2 C6 . . . . 123.77(14) ?
    C11 C12 S2 C6 . . . . -60.69(15) ?
    C15 C16 S3 C16 . . . 2_655 -123.33(16) ?
    C11 C16 S3 C16 . . . 2_655 63.63(12) ?
