# Supplementary material for: 5,11,17,23-Tetra-tert-butyl-25,26,27,28-tetra­propyn­yloxy-2,8,14,20-tetra­thia­calix[4]arene
Source: Acta Crystallogr Sect E Struct Rep Online. 2009 Nov 7;65(Pt 12):o3007. doi: 10.1107/S1600536809043992 (PMC2972022; doi:10.1107/S1600536809043992)
Supplement: Supplementary file 2 [file e-65-o3007-Isup2.hkl]

# 
# h,k,l, Fc-squared, Fo-squared, sigma(Fo-squared) and status flag 
# 
data_I
_shelx_title ' 081227dm in C2/c' 
_shelx_refln_list_code          4 
_shelx_F_calc_maximum      497.99 
_exptl_crystal_F_000      1856.00 
_reflns_d_resolution_high  0.7828 
 
loop_ 
 _symmetry_equiv_pos_as_xyz 
 'x, y, z' 
 '-x, y, -z+1/2' 
 'x+1/2, y+1/2, z' 
 '-x+1/2, y+1/2, -z+1/2' 
 '-x, -y, -z' 
 'x, -y, z-1/2' 
 '-x+1/2, -y+1/2, -z' 
 'x+1/2, -y+1/2, z-1/2' 
 
_cell_length_a    13.5662 
_cell_length_b    19.1815 
_cell_length_c    18.1595 
_cell_angle_alpha  90.000 
_cell_angle_beta   90.398 
_cell_angle_gamma  90.000 
 
_shelx_F_squared_multiplier     1.000 
 
loop_ 
 _refln_index_h 
 _refln_index_k 
 _refln_index_l 
 _refln_F_squared_calc 
 _refln_F_squared_meas 
 _refln_F_squared_sigma 
 _refln_observed_status 
   2   0   0    10862.42     7891.06    150.35 o 
   4   0   0    14871.63    17688.59    292.69 o 
   6   0   0    49292.98    52853.84    866.96 o 
   8   0   0    13714.31    13233.61    224.13 o 
  10   0   0     4230.77     3502.97     67.72 o 
  12   0   0    20275.65    18812.70    669.55 o 
  14   0   0     5165.06     4447.53    195.34 o 
  16   0   0     4077.63     4106.44    191.83 o 
   1   1   0    44920.53    42548.05   1357.77 o 
   3   1   0    41631.66    45352.85    667.22 o 
   5   1   0     9559.88    10307.26    155.58 o 
   7   1   0      727.15     1018.46     16.84 o 
   9   1   0     3048.17     2966.62     40.99 o 
  11   1   0     1834.36     2016.64     44.01 o 
  13   1   0     5976.58     5334.90    156.82 o 
  15   1   0      965.62      912.74     51.45 o 
  17   1   0       24.99       45.96     28.54 o 
   0   2   0       61.56       -1.75      1.17 o 
   2   2   0      755.50      732.38     10.87 o 
   4   2   0        5.83        4.98      2.26 o 
   6   2   0      698.04      692.00     15.03 o 
   8   2   0        6.34        8.80      3.52 o 
  10   2   0      231.01      187.52     13.09 o 
  12   2   0       24.56       41.87     12.34 o 
  14   2   0       23.58       34.59     19.18 o 
  16   2   0       30.67       27.37     22.12 o 
   1   3   0     3538.91     3752.14     45.33 o 
   3   3   0        9.57        0.79      1.44 o 
   5   3   0     1392.14     1489.57     23.86 o 
   7   3   0      224.43      221.37      6.97 o 
   9   3   0      863.56      845.73     36.13 o 
  11   3   0     2116.61     1859.93     39.85 o 
  13   3   0      814.00      702.13     41.08 o 
  15   3   0       49.31       54.80     40.36 o 
  17   3   0      223.69      154.44     35.05 o 
   0   4   0   247997.22   231510.95   5267.39 o 
   2   4   0    36650.57    42070.88    487.46 o 
   4   4   0    32950.93    34973.25    466.97 o 
   6   4   0     7276.77     7076.16     86.25 o 
   8   4   0     4381.43     4400.67     56.81 o 
  10   4   0     3186.51     2957.71     89.54 o 
  12   4   0        4.35       17.07      8.00 o 
  14   4   0     1593.46     1735.05     70.96 o 
  16   4   0     1004.64     1143.81     65.27 o 
   1   5   0     2040.31     1836.04     24.65 o 
   3   5   0     3496.52     3851.60     48.10 o 
   5   5   0     4560.33     4937.75     66.01 o 
   7   5   0    10707.40    10814.86    130.16 o 
   9   5   0      634.13      515.92     23.11 o 
  11   5   0     1154.91     1167.01     46.43 o 
  13   5   0      173.91      229.27     38.65 o 
  15   5   0      219.44      240.73     32.01 o 
   0   6   0     7000.61     3272.19    119.55 o 
   2   6   0      447.10      568.35     10.34 o 
   4   6   0       16.72       27.42      2.84 o 
   6   6   0     1687.37     1808.29     31.58 o 
   8   6   0     1097.62     1052.05     26.12 o 
  10   6   0        0.09        1.54      7.31 o 
  12   6   0       28.18       40.89      9.93 o 
  14   6   0       61.38       65.42     17.52 o 
  16   6   0      592.33      699.79     50.28 o 
   1   7   0       76.25       58.39      3.82 o 
   3   7   0     1639.74     1533.39     22.40 o 
   5   7   0        0.60       -1.78      3.05 o 
   7   7   0      854.75      748.81     26.96 o 
   9   7   0       51.33       59.72      9.45 o 
  11   7   0     1710.31     1756.18     40.86 o 
  13   7   0      239.10      239.77     18.53 o 
  15   7   0      205.74      249.29     37.67 o 
   0   8   0      116.06       93.54     15.39 o 
   2   8   0       80.20      153.52      5.97 o 
   4   8   0     4287.73     4834.29     61.38 o 
   6   8   0       64.02       45.29      4.88 o 
   8   8   0       57.52       61.56      9.02 o 
  10   8   0      345.22      405.02     19.18 o 
  12   8   0      310.97      319.02     21.93 o 
  14   8   0        9.94        3.42     12.03 o 
  16   8   0       65.50       92.88     42.58 o 
   1   9   0      866.20      885.42     21.12 o 
   3   9   0     3023.18     3407.42     45.32 o 
   5   9   0      938.44      785.49     14.66 o 
   7   9   0      427.33      401.30     16.62 o 
   9   9   0     3344.13     3502.37     66.57 o 
  11   9   0       22.36       22.33     10.41 o 
  13   9   0      320.08      355.01     21.31 o 
  15   9   0      527.72      678.78     34.20 o 
   0  10   0      504.65      320.95     18.42 o 
   2  10   0     9352.31    10222.87    124.45 o 
   4  10   0     8378.16     8498.42    104.93 o 
   6  10   0     1762.88     1625.22     61.83 o 
   8  10   0     1402.37     1368.90     43.50 o 
  10  10   0     4275.70     4366.35     81.36 o 
  12  10   0     2987.97     2922.94     61.98 o 
  14  10   0     1305.58     1410.33     47.34 o 
   1  11   0     5084.16     4891.11     81.13 o 
   3  11   0    15851.57    17496.67    209.00 o 
   5  11   0     2640.45     2473.46     53.93 o 
   7  11   0     2912.66     2775.07     54.65 o 
   9  11   0    22200.99    22903.79    352.21 o 
  11  11   0     4712.13     4657.23     87.37 o 
  13  11   0      250.64      363.50     26.45 o 
  15  11   0      453.00      479.96     36.16 o 
   0  12   0      216.25      243.57     14.79 o 
   2  12   0       11.29        6.31      4.22 o 
   4  12   0      245.10      320.39     11.29 o 
   6  12   0        3.90       -4.28      6.47 o 
   8  12   0      514.40      469.66     26.04 o 
  10  12   0      863.57      853.21     29.39 o 
  12  12   0       10.17       20.03     14.48 o 
  14  12   0       34.82       51.17     19.48 o 
   1  13   0      716.00      681.42     19.65 o 
   3  13   0      896.80      957.07     20.16 o 
   5  13   0       43.40       42.82      8.63 o 
   7  13   0      325.29      329.42     17.28 o 
   9  13   0      163.22      171.02     18.29 o 
  11  13   0      210.34      247.76     22.36 o 
  13  13   0       29.30       50.71     18.35 o 
   0  14   0     8023.43     8151.38    168.05 o 
   2  14   0       77.37       57.25      6.86 o 
   4  14   0        0.84        4.08      7.04 o 
   6  14   0     1437.95     1231.67     32.40 o 
   8  14   0      641.72      573.52     66.32 o 
  10  14   0      187.91      164.05     19.39 o 
  12  14   0       20.44       49.66     17.41 o 
  14  14   0       18.90       11.95     20.23 o 
   1  15   0     5709.42     5417.52    103.03 o 
   3  15   0     3389.74     3054.64     48.54 o 
   5  15   0     6640.72     6480.85    111.25 o 
   7  15   0     6891.20     6877.87    134.43 o 
   9  15   0      413.74      457.58     26.76 o 
  11  15   0     1530.26     1661.36     51.86 o 
  13  15   0     1865.91     1909.32     59.92 o 
   0  16   0      305.76      331.57     18.14 o 
   2  16   0     2120.09     2071.14     36.59 o 
   4  16   0       44.04       42.27      9.77 o 
   6  16   0     1919.04     1834.88     49.98 o 
   8  16   0      215.72      214.69     29.01 o 
  10  16   0        1.48       16.60     15.41 o 
  12  16   0      124.33      157.12     25.07 o 
   1  17   0       93.68       85.53     10.88 o 
   3  17   0      412.23      403.30     22.08 o 
   5  17   0        5.05        1.01     10.61 o 
   7  17   0      140.34      139.28     17.90 o 
   9  17   0       48.16       25.03     16.25 o 
  11  17   0       42.63       56.71     20.50 o 
   0  18   0      449.00      403.47     21.46 o 
   2  18   0       29.29       17.75     10.04 o 
   4  18   0       35.83       33.12     12.71 o 
   6  18   0      195.96      239.31     21.68 o 
   8  18   0        0.94       -2.05     14.19 o 
  10  18   0      150.17      171.47     26.98 o 
   1  19   0     5171.39     5325.44    123.38 o 
   3  19   0     1136.28      983.38     47.11 o 
   5  19   0     2370.01     2415.97     62.08 o 
   7  19   0      272.06      321.79     36.35 o 
   9  19   0     1258.04     1244.35     46.23 o 
   0  20   0    10527.53    10428.72    266.15 o 
   2  20   0      983.47      959.26     40.82 o 
   4  20   0     1765.84     1855.48     52.47 o 
   6  20   0     1338.80     1322.15     53.05 o 
   8  20   0      334.66      335.07     28.47 o 
  10  20   0      283.88      336.23     31.61 o 
   1  21   0      119.83      135.59     26.72 o 
   3  21   0      169.00      188.08     27.90 o 
   5  21   0       22.91       37.49     20.06 o 
   7  21   0        3.05       -3.44     17.14 o 
   2  22   0       38.96       40.05     19.08 o 
   4  22   0       79.89       54.23     20.80 o 
   6  22   0       57.68       55.56     33.50 o 
   3  23   0       46.27       74.19     23.21 o 
   5  23   0      325.83      305.77     55.21 o 
   2  24   0      576.49      584.03     47.96 o 
 -17   1   1       83.42      179.29     35.23 o 
 -15   1   1      375.67      413.23     38.45 o 
 -13   1   1     3511.85     2933.18     98.01 o 
 -11   1   1     1420.60     1598.87     34.75 o 
  -9   1   1     1698.99     1988.44     32.63 o 
  -5   1   1     2253.13     2162.06     30.60 o 
  -3   1   1    20820.45    24583.98    286.71 o 
  -1   1   1    29176.88    32145.77    475.17 o 
   1   1   1    12941.40    14441.14    223.40 o 
   3   1   1     6878.74     6871.62    158.16 o 
   5   1   1     5333.53     5843.06     90.42 o 
   7   1   1    11670.85    13845.23    304.95 o 
   9   1   1      108.52       47.07      4.96 o 
  11   1   1     1372.34     1566.34     34.63 o 
  13   1   1     2455.83     2073.50    106.80 o 
  15   1   1       66.33       83.86     29.94 o 
  17   1   1       89.49      185.20     33.96 o 
 -16   2   1      167.11      150.22     29.56 o 
 -14   2   1       13.06        4.44     15.55 o 
 -12   2   1       51.42       21.44     22.46 o 
 -10   2   1      160.11       30.52      7.52 o 
  -8   2   1     2033.16     2236.60     31.62 o 
  -6   2   1     2682.22     2668.43     44.16 o 
  -4   2   1     2516.05     2462.28     73.38 o 
  -2   2   1      816.88      802.37     15.10 o 
   0   2   1      730.92      746.44     10.93 o 
   2   2   1      402.89      341.40      6.02 o 
   4   2   1    12444.15    13784.24    162.05 o 
   6   2   1     1640.72     1533.64     22.42 o 
   8   2   1      931.60      897.57     22.23 o 
  10   2   1     2803.00     2808.40     47.39 o 
  12   2   1      914.48      913.26     26.10 o 
  14   2   1      207.96      267.33     29.92 o 
  16   2   1     1083.86     1163.55     61.76 o 
 -17   3   1       16.55      -12.58     24.81 o 
 -15   3   1       38.09       23.34     18.61 o 
 -13   3   1      160.44       46.96     21.06 o 
 -11   3   1       88.58       50.76      9.01 o 
  -9   3   1     3406.42     3024.46    254.98 o 
  -7   3   1      991.70     1113.04     22.21 o 
  -5   3   1      137.29       79.81      6.83 o 
  -3   3   1     6906.84     7768.99    118.62 o 
  -1   3   1    23926.06    26432.25    326.75 o 
   3   3   1     1883.69     2130.35     50.26 o 
   5   3   1     1672.17     1617.12     22.74 o 
   7   3   1     2221.77     2942.92     43.17 o 
   9   3   1      281.86      114.45     17.54 o 
  11   3   1      254.71      178.52     45.79 o 
  13   3   1     2733.48     2817.92    203.77 o 
  15   3   1      671.07      817.94     56.61 o 
  17   3   1      239.64      273.57     39.04 o 
 -16   4   1       53.79       90.65     26.14 o 
 -14   4   1      245.33      267.36     30.42 o 
 -12   4   1      692.63      449.03     34.85 o 
 -10   4   1       92.52       75.04     21.95 o 
  -8   4   1      180.91      149.17      6.71 o 
  -6   4   1     7818.58     8837.02    114.20 o 
  -4   4   1      489.92      396.44     14.03 o 
  -2   4   1      158.98      211.40     11.99 o 
   0   4   1      232.09      375.10      8.12 o 
   2   4   1     2497.63     2456.80     31.63 o 
   4   4   1      799.80      796.07     13.08 o 
   6   4   1      755.56      799.39     25.22 o 
   8   4   1      681.57      710.83     13.92 o 
  10   4   1      730.88      614.78     20.01 o 
  14   4   1      106.56       69.32     20.63 o 
  16   4   1      100.23       51.08     39.19 o 
 -15   5   1      605.81      650.64     45.38 o 
 -13   5   1        4.70        6.74      8.90 o 
 -11   5   1     1096.37     1075.52     28.90 o 
  -9   5   1     2382.44     2520.53     48.91 o 
  -7   5   1     6340.15     6494.65     86.34 o 
  -5   5   1     6240.88     6184.08     98.72 o 
  -3   5   1    15153.90    16551.06    207.47 o 
  -1   5   1     2379.05     2938.53     42.90 o 
   1   5   1    15822.06    17814.62    242.39 o 
   3   5   1     5208.56     5702.48    107.44 o 
   5   5   1     5578.17     5758.66     71.06 o 
   7   5   1     8223.58     8469.81    103.63 o 
   9   5   1      211.52      111.70     10.02 o 
  11   5   1      357.91      312.96     17.84 o 
  13   5   1       27.05       46.94     10.87 o 
  15   5   1     1060.91     1171.61     59.30 o 
 -16   6   1     2230.56     2539.43     98.19 o 
 -14   6   1      273.73      228.26     29.30 o 
 -12   6   1      238.17      262.49     16.48 o 
 -10   6   1      381.63      421.37     18.10 o 
  -8   6   1     2552.25     2780.91     52.46 o 
  -6   6   1     4459.76     4516.38     76.06 o 
  -4   6   1      133.09      178.59     10.35 o 
  -2   6   1      342.15      415.16      9.25 o 
   0   6   1     1708.30     1904.08     33.12 o 
   2   6   1     1239.28     1267.10     18.81 o 
   4   6   1      827.86      732.00     12.72 o 
   6   6   1     1645.68     1591.15     36.21 o 
   8   6   1      401.89      316.59     14.27 o 
  10   6   1      508.12      478.72     32.16 o 
  12   6   1       98.34       96.06     12.10 o 
  14   6   1      214.70      268.74     18.85 o 
  16   6   1      581.05      601.19     48.11 o 
 -15   7   1      108.40      116.06     35.56 o 
 -13   7   1       31.49       -8.27     12.03 o 
 -11   7   1      237.83      119.28     16.52 o 
  -9   7   1      229.33      148.33     12.09 o 
  -7   7   1      707.74      698.25     20.35 o 
  -5   7   1      250.90      147.68     16.73 o 
  -3   7   1    21774.45    24479.32    305.67 o 
  -1   7   1      231.50      185.21      5.99 o 
   1   7   1      684.94      599.81     14.26 o 
   3   7   1     3339.20     4196.20     76.63 o 
   5   7   1     3539.67     3971.96     51.36 o 
   7   7   1     1442.93     1458.54     24.87 o 
   9   7   1     2538.42     2629.69     54.54 o 
  11   7   1     3603.53     3852.50     72.39 o 
  13   7   1      424.95      515.66     23.02 o 
  15   7   1      207.80      243.39     32.42 o 
 -16   8   1      276.19      297.02     37.27 o 
 -14   8   1       18.38       -9.78     11.68 o 
 -12   8   1       79.96       39.62     11.04 o 
 -10   8   1     7625.12     7797.82    129.75 o 
  -8   8   1       16.67       12.18      6.98 o 
  -6   8   1      302.09      279.95     20.88 o 
  -4   8   1       98.97      121.89      8.08 o 
  -2   8   1     1971.56     2040.61     33.29 o 
   0   8   1        0.29       -2.01      2.72 o 
   2   8   1     3299.54     3180.27     42.10 o 
   4   8   1     1242.67     1233.06     19.71 o 
   6   8   1     1021.06     1051.08     19.99 o 
   8   8   1      236.00      246.35     13.82 o 
  10   8   1     9723.38     9983.79    162.05 o 
  12   8   1     1044.87     1077.50     32.05 o 
  14   8   1      172.92      240.97     19.37 o 
  16   8   1      213.48      375.72     60.12 o 
 -15   9   1      603.73      627.86     38.61 o 
 -13   9   1      107.61      140.36     15.77 o 
 -11   9   1     1156.75     1126.72     32.26 o 
  -9   9   1     6710.74     6455.99    144.15 o 
  -7   9   1     1733.57     1650.68     50.86 o 
  -5   9   1      360.16      354.78     16.57 o 
  -3   9   1     2484.45     2733.40     37.46 o 
  -1   9   1     4441.65     4387.15     65.11 o 
   1   9   1     9173.38     9296.79    143.75 o 
   3   9   1      620.89      711.66     13.82 o 
   5   9   1       24.96       25.88      4.31 o 
   7   9   1      337.95      295.14     14.36 o 
   9   9   1     6568.99     6556.23    111.42 o 
  11   9   1      815.00      895.09     36.64 o 
  13   9   1        6.72       -7.63     10.28 o 
  15   9   1       91.84      110.14     20.43 o 
 -14  10   1     2243.19     2618.11     60.58 o 
 -12  10   1     2456.97     2554.38     69.66 o 
 -10  10   1    14711.40    15370.14    242.48 o 
  -8  10   1     8085.61     8144.34    134.57 o 
  -6  10   1     3239.34     3093.30     64.77 o 
  -4  10   1    15343.72    16248.47    193.99 o 
  -2  10   1     9267.21     9142.00    128.82 o 
   0  10   1      592.38      571.81     15.28 o 
   2  10   1     8098.58     8082.00     99.93 o 
   4  10   1    12458.02    13582.89    163.60 o 
   6  10   1     1095.71     1132.99     27.87 o 
   8  10   1     3639.12     3639.65     78.76 o 
  10  10   1     9445.39     9360.47    154.75 o 
  12  10   1      773.46      725.43     32.52 o 
  14  10   1      509.10      548.65     33.92 o 
 -15  11   1       59.99       61.42     21.62 o 
 -13  11   1        2.42        2.38     12.47 o 
 -11  11   1        0.06       -5.75     10.32 o 
  -9  11   1     1381.56     1327.29     42.92 o 
  -7  11   1       25.26       20.94      9.46 o 
  -5  11   1      318.21      328.70     14.91 o 
  -3  11   1    13037.27    14166.53    170.39 o 
  -1  11   1      988.74     1050.62     21.82 o 
   1  11   1       58.55       74.57      7.29 o 
   3  11   1     2675.25     3209.41     44.57 o 
   5  11   1      152.65      149.84      9.42 o 
   7  11   1        7.83       14.14      7.64 o 
   9  11   1     1212.76     1298.89     37.15 o 
  11  11   1        0.27       -6.61     12.26 o 
  13  11   1       17.17       29.70     28.06 o 
  15  11   1       41.08       68.28     21.29 o 
 -14  12   1      774.68      843.46     38.87 o 
 -12  12   1       18.69       19.33     11.84 o 
 -10  12   1     5799.32     5483.89     99.13 o 
  -8  12   1     1604.35     1520.61     37.47 o 
  -6  12   1      533.00      492.10     20.94 o 
  -4  12   1      264.84      319.81     11.37 o 
  -2  12   1     6460.37     6711.90     91.04 o 
   0  12   1       10.34        8.37      4.14 o 
   2  12   1     1593.60     1837.08     28.93 o 
   4  12   1      141.81      102.39      7.14 o 
   6  12   1      144.61      179.85     16.89 o 
   8  12   1     1393.73     1365.36     34.63 o 
  10  12   1    10031.34    10149.93    188.02 o 
  12  12   1       54.51       76.46     17.20 o 
  14  12   1      242.15      259.52     26.49 o 
 -13  13   1       52.09       52.59     19.31 o 
 -11  13   1      771.90      772.90     34.08 o 
  -9  13   1     1826.74     1756.05     42.84 o 
  -7  13   1      295.92      317.18     17.22 o 
  -5  13   1     1271.65     1128.43     29.36 o 
  -3  13   1     3452.40     3701.96     51.29 o 
  -1  13   1      316.24      286.14     10.99 o 
   1  13   1     1615.88     1518.59     29.97 o 
   3  13   1     1763.15     1792.76     29.56 o 
   5  13   1     1166.44     1214.30     34.80 o 
   7  13   1      620.62      574.22     26.57 o 
   9  13   1     3747.14     3672.98     81.28 o 
  11  13   1     1926.52     2098.03     57.69 o 
  13  13   1      142.50      144.28     22.01 o 
 -14  14   1       88.39       69.49     23.05 o 
 -12  14   1      242.66      279.38     25.25 o 
 -10  14   1      509.78      518.84     33.63 o 
  -8  14   1      100.31      163.69     14.67 o 
  -6  14   1      693.53      670.79     23.09 o 
  -4  14   1      666.96      608.57     20.80 o 
  -2  14   1     1105.56     1080.00     28.49 o 
   0  14   1      310.44      298.59     12.97 o 
   2  14   1      334.21      311.05     11.24 o 
   4  14   1      690.33      811.41     19.46 o 
   6  14   1       50.42       45.92     11.89 o 
   8  14   1       14.45       35.63     12.18 o 
  10  14   1      481.06      521.45     28.79 o 
  12  14   1      495.48      588.74     33.02 o 
  14  14   1       24.33       19.13     20.06 o 
 -13  15   1       92.61       87.14     23.68 o 
 -11  15   1      214.76      191.62     22.75 o 
  -9  15   1      106.80       89.55     15.53 o 
  -7  15   1      473.74      429.08     20.82 o 
  -5  15   1       30.96       23.60      9.38 o 
  -3  15   1       33.82       25.69      6.06 o 
  -1  15   1     6446.93     6108.45     86.08 o 
   1  15   1     1467.90     1571.22     40.80 o 
   3  15   1      533.31      481.18     15.60 o 
   5  15   1       44.42       44.93     11.89 o 
   7  15   1      230.16      236.83     19.42 o 
   9  15   1      998.63     1000.66     36.82 o 
  11  15   1      608.21      716.08     35.39 o 
  13  15   1        5.55      -28.32     19.01 o 
 -12  16   1       12.13      -17.35     18.54 o 
 -10  16   1      288.31      269.52     25.17 o 
  -8  16   1      103.06       97.04     16.38 o 
  -6  16   1       88.05       92.67     17.83 o 
  -4  16   1       77.31      103.37     17.53 o 
  -2  16   1      482.39      457.31     16.39 o 
   0  16   1      625.10      565.45     17.12 o 
   2  16   1       29.76       32.91      7.05 o 
   4  16   1      295.83      308.40     20.06 o 
   6  16   1     1274.76     1266.14     77.67 o 
   8  16   1      294.76      285.07     22.05 o 
  10  16   1      380.80      386.02     27.83 o 
  12  16   1       24.72       30.39     20.59 o 
 -11  17   1       61.02       36.47     21.85 o 
  -9  17   1      709.65      669.61     92.41 o 
  -7  17   1      659.19      671.40     31.26 o 
  -5  17   1       75.66       77.87     14.12 o 
  -3  17   1      306.26      296.61     21.79 o 
  -1  17   1     6600.66     6251.41     83.80 o 
   1  17   1     1861.95     1896.21     42.32 o 
   3  17   1      699.14      655.80     29.63 o 
   5  17   1      705.52      694.44     29.53 o 
   7  17   1      587.95      586.78     29.38 o 
   9  17   1      901.49      872.35     37.11 o 
  11  17   1      769.72      890.68     41.66 o 
 -10  18   1        7.61       -0.51     18.11 o 
  -8  18   1      198.44      171.94     20.40 o 
  -6  18   1       43.24        9.20     15.34 o 
  -4  18   1      605.07      569.20     26.98 o 
  -2  18   1     1128.93     1120.69     38.63 o 
   0  18   1       41.43       24.18     10.27 o 
   2  18   1      841.95      859.53     25.00 o 
   4  18   1      153.39      148.20     17.03 o 
   6  18   1      765.13      777.23     37.43 o 
   8  18   1      986.04     1039.41     39.44 o 
  10  18   1       50.15       39.46     19.24 o 
  -9  19   1       92.69      119.62     21.99 o 
  -7  19   1      181.73      211.39     22.73 o 
  -5  19   1      195.22      190.28     19.95 o 
  -3  19   1       85.26      128.91     19.01 o 
  -1  19   1      795.75      781.13     34.67 o 
   1  19   1      124.30       89.05     16.30 o 
   3  19   1      182.89      221.80     19.80 o 
   5  19   1      158.59      196.75     88.20 o 
   7  19   1      924.60      879.61     37.06 o 
   9  19   1       86.39       93.98     21.62 o 
  -8  20   1     1051.05     1115.59     88.31 o 
  -6  20   1      485.63      498.20     30.01 o 
  -4  20   1      610.20      669.92     44.85 o 
  -2  20   1     2600.29     2637.02     74.50 o 
   0  20   1     7423.78     7140.71    121.72 o 
   2  20   1     1701.43     1798.63     49.88 o 
   4  20   1     1157.20     1146.53     40.39 o 
   6  20   1      211.82      232.66     23.16 o 
   8  20   1      698.87      735.87     37.29 o 
  -7  21   1       98.55      133.64     39.66 o 
  -5  21   1      187.22      186.81     25.74 o 
  -3  21   1       47.45       57.93     18.82 o 
  -1  21   1     5572.31     5254.82    161.19 o 
   1  21   1     2372.26     2418.13    134.29 o 
   3  21   1      287.40      341.35     28.98 o 
   5  21   1      165.97      155.55     22.72 o 
   7  21   1       49.86      117.22     27.25 o 
  -6  22   1      536.06      487.88     58.10 o 
  -4  22   1      149.84      155.38     25.42 o 
  -2  22   1        8.99       30.74     18.86 o 
   2  22   1       30.83       67.69     24.64 o 
   4  22   1      332.71      364.17     38.52 o 
   6  22   1       88.64      121.77     22.34 o 
  -5  23   1       30.73       27.91     24.13 o 
  -3  23   1       24.81       44.81     22.30 o 
  -1  23   1      249.79      329.36     37.00 o 
   3  23   1      147.08      167.35     26.72 o 
   5  23   1       30.15       51.60     24.61 o 
  -2  24   1        9.39       24.08     34.62 o 
   2  24   1       33.55       49.83     44.68 o 
 -16   0   2        3.70      -38.25     25.50 o 
 -14   0   2      395.57      380.63     48.89 o 
 -12   0   2     1110.52      974.85     65.50 o 
 -10   0   2       23.56        8.83      6.66 o 
  -8   0   2       46.63       45.46      6.69 o 
  -6   0   2      280.02      332.44     18.83 o 
  -4   0   2      259.46      294.49      9.24 o 
  -2   0   2     3953.34     4188.22     72.47 o 
   0   0   2     5242.18     6138.21    123.44 o 
   2   0   2     4052.35     4331.90     74.06 o 
   4   0   2      592.19      258.27     25.73 o 
   6   0   2      367.05      353.34     18.18 o 
   8   0   2      623.17      594.67     18.16 o 
  10   0   2      412.42      413.46     16.49 o 
  12   0   2       69.82       26.44     19.65 o 
  14   0   2       22.17      -16.14     23.86 o 
  16   0   2       61.76       54.04     32.05 o 
 -17   1   2       62.76       41.47     26.54 o 
 -15   1   2      235.56      261.30     32.42 o 
 -13   1   2      217.89      255.31     28.00 o 
 -11   1   2        8.74       13.37      9.07 o 
  -9   1   2      772.25      850.21     16.13 o 
  -7   1   2    12116.23    14639.23    201.97 o 
  -5   1   2      166.99       21.85      9.59 o 
  -3   1   2     4556.06     5393.36     64.65 o 
  -1   1   2     5422.19     5434.67     68.52 o 
   1   1   2      766.93      763.89     12.58 o 
   5   1   2     2913.34     2870.76     47.17 o 
   7   1   2     1732.45     2056.54     81.10 o 
   9   1   2      555.35      460.01     14.45 o 
  11   1   2      126.76      182.89      9.75 o 
  13   1   2      963.23     1029.46     53.69 o 
  15   1   2      301.03      285.43     33.06 o 
  17   1   2      559.90      611.88     48.79 o 
 -16   2   2       66.96       68.93     24.38 o 
 -14   2   2      132.14      168.34     32.40 o 
 -12   2   2       76.58       13.67     13.35 o 
 -10   2   2     5213.22     5254.66     88.53 o 
  -8   2   2     1514.72     1306.85     26.66 o 
  -6   2   2    51633.86    63020.76    729.59 o 
  -4   2   2     6208.32     7672.46     91.71 o 
  -2   2   2    32952.31    35584.88    414.33 o 
   0   2   2      114.69       92.12      5.86 o 
   2   2   2    10466.75    11292.44    168.86 o 
   4   2   2     1743.46     2099.22     47.26 o 
   6   2   2    33767.24    39924.27    464.14 o 
   8   2   2     5578.26     5814.07     78.42 o 
  10   2   2      745.97      494.00     45.03 o 
  12   2   2      377.10      303.81     18.10 o 
  14   2   2       32.66       36.62     31.82 o 
  16   2   2      263.59      294.78     79.89 o 
 -17   3   2     1197.68     1510.10    127.50 o 
 -15   3   2     1086.96     1070.56     68.55 o 
 -13   3   2     6240.28     5896.96    170.46 o 
 -11   3   2     6838.30     7221.46    119.26 o 
  -9   3   2       28.49       51.77      7.18 o 
  -7   3   2     1616.36     1641.87     56.56 o 
  -5   3   2    35059.76    38003.40    514.09 o 
  -3   3   2    11071.67    11242.08    169.80 o 
   1   3   2   127704.06   140680.81   1742.72 o 
   3   3   2    12647.66    13552.72    159.46 o 
   5   3   2    19240.98    20827.33    244.23 o 
   7   3   2    21123.73    23292.72    273.85 o 
   9   3   2      445.81      434.98     11.30 o 
  11   3   2     6743.21     6534.27    178.98 o 
  13   3   2     5217.86     4964.67     89.25 o 
  15   3   2     1215.65     1324.34     63.42 o 
  17   3   2      417.77      455.10     44.85 o 
 -16   4   2      166.34      192.38     32.82 o 
 -14   4   2      224.95      180.65     35.56 o 
 -12   4   2      870.48      680.15     34.57 o 
 -10   4   2      960.26      317.09     20.90 o 
  -8   4   2      259.31      264.74     12.47 o 
  -6   4   2     1313.10     1291.12     27.07 o 
  -4   4   2      306.45      278.26      9.80 o 
  -2   4   2    10181.74    11427.77    143.48 o 
   0   4   2    41961.35    49567.32    573.47 o 
   2   4   2     9227.95    10158.22    139.99 o 
   4   4   2     1553.68     1463.94     20.97 o 
   6   4   2     1243.99     1192.46     18.91 o 
   8   4   2      111.53      165.01      7.77 o 
  10   4   2      735.15      599.80     20.80 o 
  12   4   2     1830.24     1608.91     38.14 o 
  14   4   2      538.20      577.01     70.53 o 
  16   4   2      372.61      391.74     40.11 o 
 -15   5   2      311.78      332.63     35.65 o 
 -13   5   2        0.10       -4.25     11.02 o 
 -11   5   2      521.73      429.24     25.07 o 
  -9   5   2     1580.87     1521.39     76.55 o 
  -7   5   2     1040.03     1193.30     27.04 o 
  -5   5   2     1049.44      982.36     22.25 o 
  -3   5   2      750.67      637.44     19.62 o 
  -1   5   2    23376.07    26404.98    390.13 o 
   1   5   2    28024.22    30625.88    408.56 o 
   3   5   2     1450.64     1724.04     23.84 o 
   5   5   2      550.18      502.17     10.25 o 
   7   5   2      190.24      188.27      8.42 o 
   9   5   2      446.99      457.31     16.83 o 
  11   5   2      437.75      403.68     18.12 o 
  13   5   2        1.53       -6.51      9.06 o 
  15   5   2       75.67       50.39     47.96 o 
 -16   6   2       94.35      189.56     46.09 o 
 -14   6   2       15.97        5.52     17.03 o 
 -12   6   2      293.63      328.50     18.31 o 
 -10   6   2     3447.81     3633.34     67.23 o 
  -8   6   2       26.22       30.38      7.90 o 
  -6   6   2      458.87      482.51     15.39 o 
  -4   6   2     1219.97     1357.72     51.48 o 
  -2   6   2      828.56      782.66     13.70 o 
   0   6   2     3414.50     3416.78     50.56 o 
   2   6   2     2101.15     1879.10     69.19 o 
   4   6   2     5913.11     5752.84     71.24 o 
   6   6   2      477.41      514.38     11.05 o 
   8   6   2       77.03       87.59      6.31 o 
  10   6   2      700.76      617.86     25.24 o 
  12   6   2      143.66      151.73     16.04 o 
  14   6   2       45.85       58.56     12.70 o 
  16   6   2      161.85      287.52     54.04 o 
 -15   7   2     1624.25     1885.04    176.39 o 
 -13   7   2     1129.70     1246.25     35.23 o 
 -11   7   2     3518.97     3513.26     67.08 o 
  -9   7   2    18974.38    19517.60    299.93 o 
  -7   7   2    18516.49    19413.69    296.06 o 
  -5   7   2     4681.14     4410.13     76.99 o 
  -1   7   2    25139.85    27236.39    318.19 o 
   1   7   2    11860.05    12508.95    158.95 o 
   3   7   2    26067.49    29624.49    370.05 o 
   5   7   2     3542.74     3485.98     46.02 o 
   7   7   2    10407.65     9903.70    129.73 o 
   9   7   2    21258.92    21864.25    334.16 o 
  11   7   2      408.93      291.86     16.86 o 
  13   7   2      462.07      463.33     27.41 o 
  15   7   2     2236.38     2134.05    124.93 o 
 -16   8   2      582.19      635.94     81.30 o 
 -14   8   2     2964.28     3266.60     68.45 o 
 -12   8   2     1839.33     1954.40     45.78 o 
 -10   8   2     1362.45      441.69     48.89 o 
  -8   8   2     8005.96     7632.61    139.84 o 
  -6   8   2    11220.38    11476.50    179.64 o 
  -4   8   2    22231.93    24619.45    288.77 o 
  -2   8   2    13122.85    13838.23    164.67 o 
   0   8   2      337.13      179.05      7.51 o 
   2   8   2     9859.52    10040.03    141.23 o 
   4   8   2    16212.42    17648.76    209.12 o 
   6   8   2     6328.11     6460.24     81.12 o 
   8   8   2    15057.51    15722.61    243.65 o 
  10   8   2    17537.38    18647.13    289.43 o 
  12   8   2     1878.55     1872.73     44.55 o 
  14   8   2     1411.44     1548.76     47.40 o 
  16   8   2      874.12      858.81     86.09 o 
 -15   9   2       69.81      113.96     23.78 o 
 -13   9   2        1.87        5.03     10.90 o 
 -11   9   2       36.53       22.38     10.00 o 
  -9   9   2     4537.61     4330.17     78.79 o 
  -7   9   2       71.52       62.33      8.13 o 
  -5   9   2     1103.68     1041.06     18.96 o 
  -3   9   2     6697.05     7372.88     96.87 o 
  -1   9   2      376.25      415.31     10.08 o 
   1   9   2     2638.67     2632.79     38.77 o 
   3   9   2     6313.19     7504.54     92.97 o 
   5   9   2       91.57       77.80      5.28 o 
   7   9   2      898.92      993.07     33.59 o 
   9   9   2     4852.73     4682.90     83.73 o 
  11   9   2      607.21      625.13     24.35 o 
  13   9   2        7.54       21.84     13.11 o 
  15   9   2       79.60      114.69     20.85 o 
 -14  10   2        0.59       -9.23     12.66 o 
 -12  10   2       13.62       -6.03     10.61 o 
 -10  10   2     1033.70     1036.03     30.45 o 
  -8  10   2      248.17      252.44     16.36 o 
  -6  10   2      134.70      126.92     11.87 o 
  -4  10   2     1236.75     1365.29     21.83 o 
  -2  10   2      155.25      147.23      6.78 o 
   0  10   2       51.97       46.71      5.29 o 
   2  10   2       19.68       20.05      4.09 o 
   4  10   2       77.84      113.05      9.89 o 
   6  10   2      115.42       99.11      7.03 o 
   8  10   2      677.58      749.61     25.08 o 
  10  10   2      172.00      148.71     14.69 o 
  12  10   2      169.17      185.92     19.26 o 
  14  10   2       10.25        8.43     14.92 o 
 -15  11   2      146.50      185.40     24.92 o 
 -13  11   2       88.02       79.51     15.20 o 
 -11  11   2      116.01       70.66     13.73 o 
  -9  11   2      197.06      190.40     15.11 o 
  -7  11   2      194.25      195.28     13.41 o 
  -5  11   2     1005.43      846.94     23.37 o 
  -3  11   2     3363.00     3397.48     49.39 o 
  -1  11   2      208.49      253.53      8.77 o 
   1  11   2     1474.75     1596.21     27.17 o 
   3  11   2      385.79      396.60     14.92 o 
   5  11   2     1249.06     1111.48     24.96 o 
   7  11   2      173.04      150.13     11.98 o 
   9  11   2       16.81        7.33     14.15 o 
  11  11   2     2000.90     2026.45     54.27 o 
  13  11   2      267.65      284.26     24.15 o 
  15  11   2       57.87       65.41     22.22 o 
 -14  12   2      392.33      458.64     37.14 o 
 -12  12   2     2023.93     2091.92     50.67 o 
 -10  12   2     8905.81     8859.59    149.28 o 
  -8  12   2     3677.18     3592.84     69.01 o 
  -6  12   2     2403.35     2511.66     50.77 o 
  -4  12   2     2424.87     2232.50     45.06 o 
  -2  12   2     5089.49     4847.42     63.95 o 
   0  12   2     6912.67     7194.98    105.84 o 
   2  12   2     6827.81     6867.47    101.79 o 
   4  12   2    11026.64    10605.67    130.77 o 
   6  12   2     8445.57     8330.95    136.07 o 
   8  12   2     3500.53     3462.48     75.42 o 
  10  12   2      518.73      317.46     46.32 o 
  12  12   2     1250.86     1312.11     44.15 o 
  14  12   2     2259.27     2469.23     67.86 o 
 -13  13   2       46.19       55.70     19.35 o 
 -11  13   2     1686.37     1735.65     53.62 o 
  -9  13   2     4966.02     5045.74     92.67 o 
  -7  13   2       19.22       19.92      8.72 o 
  -5  13   2      257.07      289.60     15.34 o 
  -3  13   2     4706.50     4839.56     76.32 o 
  -1  13   2     1373.01     1583.82     26.58 o 
   1  13   2     2014.80     2080.76     41.04 o 
   3  13   2    14355.36    14870.64    229.97 o 
   5  13   2      560.10      543.64     22.73 o 
   7  13   2       85.72      122.22     14.83 o 
   9  13   2     1167.98     1229.24     40.00 o 
  11  13   2      928.53      958.88     37.40 o 
  13  13   2      209.99      241.52     25.07 o 
 -14  14   2      315.54      365.54     31.48 o 
 -12  14   2       91.47       64.60     18.60 o 
 -10  14   2      286.04      277.46     19.42 o 
  -8  14   2      325.60      321.62     18.92 o 
  -6  14   2      331.30      353.93     17.87 o 
  -4  14   2     1142.89     1171.49     34.09 o 
  -2  14   2      959.88     1022.15     20.34 o 
   0  14   2      494.44      438.37     24.04 o 
   2  14   2      347.31      396.32     14.76 o 
   4  14   2      269.66      264.51     13.10 o 
   6  14   2      289.63      266.78     18.86 o 
   8  14   2      926.44      980.33     34.54 o 
  10  14   2     1481.47     1438.90     45.57 o 
  12  14   2      682.27      689.87     35.43 o 
  14  14   2       19.40       16.77     22.59 o 
 -13  15   2       29.69       20.34     20.56 o 
 -11  15   2       35.42       51.48     18.51 o 
  -9  15   2      139.52      121.31     15.16 o 
  -7  15   2      141.88      165.21     14.65 o 
  -5  15   2      647.17      545.02     21.41 o 
  -3  15   2       11.81       -2.45      7.48 o 
  -1  15   2      113.01      113.79      9.08 o 
   1  15   2     1484.09     1294.15     40.70 o 
   3  15   2      110.39      103.26      9.00 o 
   5  15   2       44.62       54.80     11.57 o 
   7  15   2      169.91      152.11     16.74 o 
   9  15   2        7.84       26.09     14.02 o 
  11  15   2       13.25       -0.59     15.38 o 
  13  15   2       27.60       24.58     20.05 o 
 -12  16   2      274.46      308.76     29.49 o 
 -10  16   2       70.57       70.04     20.60 o 
  -8  16   2      184.11      204.94     22.25 o 
  -6  16   2      420.55      408.79     22.29 o 
  -4  16   2      424.38      467.27     27.66 o 
  -2  16   2       77.81       90.23      8.69 o 
   0  16   2     1746.02     1685.42     69.71 o 
   2  16   2     1195.50     1205.72     31.42 o 
   4  16   2      343.65      395.80     30.81 o 
   6  16   2      464.84      438.89     24.55 o 
   8  16   2      226.13      241.72     21.23 o 
  10  16   2      125.07      118.18     19.85 o 
  12  16   2      565.35      615.99     36.39 o 
 -11  17   2      506.57      532.78     33.76 o 
  -9  17   2      570.47      549.37     30.93 o 
  -7  17   2       18.40       10.74     12.66 o 
  -5  17   2      217.74      242.20     18.78 o 
  -3  17   2      254.59      277.21     22.55 o 
  -1  17   2      514.40      531.13     17.82 o 
   1  17   2       38.32       39.15      8.42 o 
   3  17   2     1016.73     1028.83     27.12 o 
   5  17   2       33.41       48.89     13.33 o 
   7  17   2      327.11      314.27     23.27 o 
   9  17   2      522.02      547.75     36.16 o 
  11  17   2      453.04      467.12     33.19 o 
 -10  18   2     1319.03     1343.95     69.70 o 
  -8  18   2      709.40      757.11     39.32 o 
  -6  18   2     2221.71     2139.77     62.98 o 
  -4  18   2      645.37      661.57     25.09 o 
  -2  18   2     2883.97     2707.38     63.29 o 
   0  18   2     3980.38     4088.42     76.27 o 
   2  18   2     2098.62     1848.41     79.72 o 
   4  18   2     1988.94     1796.16     48.79 o 
   6  18   2      471.42      538.61     40.62 o 
   8  18   2      391.39      418.89     37.32 o 
  10  18   2      154.59      181.28     24.32 o 
  -9  19   2      152.22      111.66     21.49 o 
  -7  19   2       13.12        2.90     14.82 o 
  -5  19   2      263.44      294.21     26.58 o 
  -3  19   2       54.41       35.17     18.44 o 
  -1  19   2      441.28      474.75     24.80 o 
   1  19   2      271.66      318.35     17.13 o 
   3  19   2       61.24       63.00     25.85 o 
   5  19   2      110.36      151.08     18.44 o 
   7  19   2      149.30      167.81     21.18 o 
   9  19   2       27.33       35.76     20.67 o 
  -8  20   2       45.06       80.58     24.91 o 
  -6  20   2      273.96      249.46     29.68 o 
  -4  20   2      466.41      544.96     33.95 o 
  -2  20   2       50.22       65.60     22.66 o 
   0  20   2      366.16      443.50     59.29 o 
   2  20   2      281.90      253.83     24.22 o 
   4  20   2       40.67       44.36     14.89 o 
   6  20   2      264.91      332.41     26.24 o 
   8  20   2       26.18       24.87     18.30 o 
  -7  21   2       78.08      112.12     26.54 o 
  -5  21   2        7.01       13.72     18.52 o 
  -3  21   2       55.08       66.16     19.33 o 
  -1  21   2      105.84      135.04     21.48 o 
   1  21   2      167.25      218.18     40.12 o 
   3  21   2        3.97       -3.32     13.80 o 
   5  21   2        1.13       18.18     15.91 o 
   7  21   2      211.62      220.56     25.89 o 
  -6  22   2      324.93      358.67     35.42 o 
  -4  22   2     1706.80     1643.01     60.73 o 
  -2  22   2      261.23      309.87     28.21 o 
   0  22   2      427.87      461.46     75.45 o 
   2  22   2     2950.81     3071.02     84.79 o 
   4  22   2      771.09      828.92     36.66 o 
   6  22   2     2257.86     2096.65     69.02 o 
  -5  23   2     1712.66     1655.24     64.56 o 
  -3  23   2     1179.20     1161.87     51.18 o 
  -1  23   2      865.93      949.23     57.55 o 
   3  23   2     1251.50     1305.17     52.44 o 
   5  23   2      778.57      853.23     47.16 o 
  -2  24   2       19.46      -13.56     28.01 o 
 -17   1   3      102.31      248.98     38.36 o 
 -15   1   3       18.87       21.58     20.91 o 
 -13   1   3     3242.62     3003.68     99.83 o 
 -11   1   3      371.63      465.40     29.91 o 
  -9   1   3       76.14       89.79      6.02 o 
  -7   1   3     2897.83     3876.36     50.02 o 
  -5   1   3     3855.11     4148.26     51.85 o 
  -3   1   3      184.53      232.78      7.31 o 
   1   1   3    51279.93    54248.39    626.75 o 
   3   1   3      944.92     1176.54     18.06 o 
   5   1   3      407.51      309.32     10.35 o 
   7   1   3      506.61      542.73     22.66 o 
   9   1   3      834.16      863.12     42.53 o 
  11   1   3      326.51      253.70     10.30 o 
  13   1   3      764.10      565.85     37.96 o 
  15   1   3       23.01       21.29     19.22 o 
  17   1   3      174.36      156.92     32.59 o 
 -16   2   3     2713.86     3047.28    111.07 o 
 -14   2   3     3448.08     3447.98    155.22 o 
 -12   2   3     3531.39     2955.34     96.36 o 
 -10   2   3     4831.27     4451.26     76.78 o 
  -8   2   3     5929.53     6157.51     76.95 o 
  -6   2   3    11543.90    12440.25    147.89 o 
  -4   2   3     9325.97     9544.89    113.39 o 
  -2   2   3    38552.22    45176.75    556.97 o 
   0   2   3    75239.37    85125.60    985.00 o 
   2   2   3    44239.05    49048.45    605.75 o 
   4   2   3     9360.31     9455.24    131.68 o 
   6   2   3     4999.26     5105.72     64.35 o 
   8   2   3     1064.54      824.17     39.83 o 
  10   2   3     2934.33     2466.52     91.15 o 
  12   2   3     2729.33     2232.81    127.24 o 
  14   2   3     1550.80     1510.60     72.29 o 
  16   2   3      780.52      769.14    103.29 o 
 -17   3   3      565.21      638.37     52.01 o 
 -15   3   3      355.66      361.12     36.39 o 
 -13   3   3     1323.69     1091.18     51.86 o 
 -11   3   3     4940.13     5485.46    113.31 o 
  -9   3   3      552.90      454.15     24.97 o 
  -7   3   3    12380.10    13603.71    161.91 o 
  -5   3   3    13029.46    15031.80    207.21 o 
  -3   3   3      264.08      322.44     57.90 o 
  -1   3   3    43820.99    48447.96    560.37 o 
   1   3   3     3183.49     4944.80    351.97 o 
   3   3   3     4640.08     4568.09     75.08 o 
   5   3   3    14830.62    15025.05    177.93 o 
   7   3   3     1417.01     1555.79     84.65 o 
   9   3   3     5454.04     5712.59     86.63 o 
  11   3   3     3282.24     3038.62     99.08 o 
  13   3   3     1037.97     1015.64    103.92 o 
  15   3   3       31.97       22.55     18.61 o 
  17   3   3      276.57      335.56     40.98 o 
 -16   4   3      146.97      185.73     31.98 o 
 -14   4   3      151.49      177.35     25.64 o 
 -12   4   3      735.05      709.69     24.53 o 
 -10   4   3     4835.80     4852.29     93.78 o 
  -8   4   3      347.44      462.90     15.95 o 
  -6   4   3       49.22      103.39      7.87 o 
  -4   4   3       20.24        6.33      3.86 o 
  -2   4   3     7855.42     8474.54    100.63 o 
   0   4   3     1383.95     1337.74     19.63 o 
   2   4   3     4124.46     4484.96     59.06 o 
   4   4   3      145.82      165.75      5.58 o 
   6   4   3      268.35      361.94     10.23 o 
   8   4   3      314.40      219.60      8.50 o 
  10   4   3     5439.44     5506.63     93.98 o 
  12   4   3      293.20      221.56     15.11 o 
  14   4   3      273.10      345.17     46.20 o 
  16   4   3       80.61      109.42     27.41 o 
 -15   5   3       24.37       18.27     20.51 o 
 -13   5   3      448.19      387.51     53.74 o 
 -11   5   3      607.34      629.38     35.97 o 
  -9   5   3     1445.22     1420.77     36.24 o 
  -7   5   3      129.86      111.25      8.98 o 
  -5   5   3      982.56      994.53     22.57 o 
  -3   5   3      218.92      246.49     27.09 o 
  -1   5   3     6651.93     8374.55    100.12 o 
   1   5   3    11907.71    13609.12    160.51 o 
   3   5   3     3525.23     3611.10     53.72 o 
   5   5   3     2577.45     2522.82     34.44 o 
   7   5   3      783.71      848.34     15.84 o 
   9   5   3     1193.61     1118.40     26.83 o 
  11   5   3      497.33      490.06     19.68 o 
  13   5   3     1318.22     1349.82     36.19 o 
  15   5   3       83.83       75.51     25.03 o 
 -16   6   3      261.04      210.45     33.85 o 
 -14   6   3       13.33       10.88     18.31 o 
 -12   6   3      194.07      159.65     29.69 o 
 -10   6   3      255.78      293.72     18.87 o 
  -8   6   3     1740.25     1736.38     36.99 o 
  -6   6   3      232.79      187.25     10.89 o 
  -4   6   3      908.25      826.71     19.76 o 
  -2   6   3     1053.15     1390.38     21.05 o 
   0   6   3     1651.99     1859.66     25.76 o 
   2   6   3     8679.79     9864.75    137.34 o 
   4   6   3       56.27       44.75      5.82 o 
   6   6   3     1025.88     1045.73     17.86 o 
   8   6   3     2879.41     3187.00     47.66 o 
  10   6   3      505.07      539.12     20.39 o 
  12   6   3      500.04      517.94     21.96 o 
  14   6   3      179.28      207.44     17.91 o 
  16   6   3      104.42      108.32     42.11 o 
 -15   7   3      753.84      747.95     57.90 o 
 -13   7   3       10.13       25.05     11.24 o 
 -11   7   3       22.49       21.71      9.69 o 
  -9   7   3     3011.15     2924.48     93.01 o 
  -5   7   3      375.24      409.55     14.21 o 
  -3   7   3    30827.27    34541.30    428.39 o 
  -1   7   3      552.60      759.70     13.31 o 
   1   7   3      645.91      810.62     17.91 o 
   3   7   3     2059.33     3391.44    205.17 o 
   5   7   3      412.94      311.25      8.84 o 
   7   7   3     5851.46     6320.04     80.11 o 
   9   7   3     7685.50     8132.86    133.41 o 
  11   7   3      206.68      243.92     16.15 o 
  13   7   3       49.84       45.00     17.05 o 
  15   7   3      310.00      360.07     43.53 o 
 -16   8   3      915.78     1003.28     60.28 o 
 -14   8   3       80.12       55.14     17.71 o 
 -12   8   3       21.74       36.69     11.06 o 
 -10   8   3    19258.88    20062.63    310.02 o 
  -8   8   3      389.12      359.76     16.14 o 
  -6   8   3     1332.88     1399.53     31.25 o 
  -4   8   3     2358.19     2329.12     32.02 o 
  -2   8   3     7561.33     9178.95    111.20 o 
   0   8   3       19.56       20.39      3.50 o 
   2   8   3    12499.47    13993.03    194.01 o 
   4   8   3     6758.57     7233.45     89.63 o 
   6   8   3      216.18      193.42     12.87 o 
   8   8   3     1621.82     1607.68     36.08 o 
  10   8   3     3539.18     3080.82     60.86 o 
  12   8   3      294.84      325.39     22.23 o 
  14   8   3      740.11      785.07     34.10 o 
  16   8   3       88.20      138.96     47.26 o 
 -15   9   3      252.41      279.14     36.76 o 
 -13   9   3      158.46      194.64     23.25 o 
 -11   9   3     1504.42     1484.68     50.33 o 
  -9   9   3     7200.86     6950.13    117.64 o 
  -7   9   3      181.12      200.78     13.18 o 
  -5   9   3        7.27        5.06      5.25 o 
  -3   9   3       92.00       93.20      7.16 o 
  -1   9   3     1129.40     1006.05     17.33 o 
   1   9   3       68.36       74.32      8.02 o 
   3   9   3     1446.39     1657.89     25.38 o 
   5   9   3      111.72      145.91      6.91 o 
   7   9   3      382.45      395.57     13.66 o 
   9   9   3     2246.04     1897.03     42.25 o 
  11   9   3       86.21       40.55     12.64 o 
  13   9   3      222.61      262.52     22.21 o 
  15   9   3       73.65       98.04     26.95 o 
 -14  10   3       94.54      115.84     18.21 o 
 -12  10   3        6.67       11.74     11.10 o 
 -10  10   3       91.78       88.57     12.35 o 
  -8  10   3      638.87      635.07     21.71 o 
  -6  10   3       67.08       52.85      8.12 o 
  -4  10   3       28.84       47.38      4.73 o 
  -2  10   3       12.56       11.70      4.63 o 
   0  10   3     4239.51     4446.18     62.18 o 
   2  10   3      104.45      114.49      8.76 o 
   4  10   3       31.48        9.54      3.94 o 
   6  10   3      941.91      965.64     24.36 o 
   8  10   3     1799.23     1790.83     40.12 o 
  10  10   3      348.14      399.86     23.56 o 
  12  10   3       25.94       47.26     14.16 o 
  14  10   3      129.42      135.35     21.07 o 
 -15  11   3      280.83      391.83     34.38 o 
 -13  11   3       24.58       12.59     13.14 o 
 -11  11   3      253.42      277.38     18.93 o 
  -9  11   3     2842.10     2822.14     64.06 o 
  -7  11   3       50.88       29.37      8.08 o 
  -5  11   3       24.89       17.10      6.79 o 
  -3  11   3     1171.97     1399.47     27.13 o 
  -1  11   3       19.24       26.30      5.30 o 
   1  11   3      281.05      293.59     14.37 o 
   3  11   3     5682.04     6211.34     79.32 o 
   5  11   3       62.00       51.82      5.88 o 
   7  11   3      536.14      582.88     23.90 o 
   9  11   3      224.84      142.62     15.66 o 
  11  11   3      556.44      605.09     45.25 o 
  13  11   3       68.15       56.12     16.89 o 
  15  11   3       27.31       12.24     19.60 o 
 -14  12   3      611.49      688.28     31.69 o 
 -12  12   3      376.79      424.84     23.66 o 
 -10  12   3     3206.65     3129.05     64.44 o 
  -8  12   3     3955.01     3690.23     70.69 o 
  -6  12   3      227.33      199.13     14.38 o 
  -4  12   3     2736.94     2634.23     57.56 o 
  -2  12   3    14139.19    14486.32    204.12 o 
   0  12   3     2078.18     2105.10     37.48 o 
   2  12   3     1933.94     2411.13     52.50 o 
   4  12   3      653.01      666.83     15.35 o 
   6  12   3     1943.06     1909.95     47.29 o 
   8  12   3      585.38      463.92     35.32 o 
  10  12   3     8370.99     8531.18    162.40 o 
  12  12   3      498.06      541.67     30.40 o 
  14  12   3      157.28      199.62     25.40 o 
 -13  13   3     1735.36     1857.20     49.86 o 
 -11  13   3      326.97      314.43     20.85 o 
  -9  13   3     3656.42     3756.99     73.53 o 
  -7  13   3     7998.44     7345.45    142.91 o 
  -5  13   3     3527.29     3117.98     59.99 o 
  -3  13   3     5223.60     5171.79     80.47 o 
  -1  13   3     2633.15     2622.99     45.43 o 
   1  13   3     5184.61     5183.25     87.10 o 
   3  13   3     2158.43     1971.68     33.95 o 
   5  13   3     3473.03     3503.14     58.12 o 
   7  13   3     3836.36     3550.59     89.11 o 
   9  13   3     2945.66     3127.92     90.73 o 
  11  13   3      856.65      839.41     50.44 o 
  13  13   3     1126.41     1282.75     52.47 o 
 -14  14   3       31.57       40.90     21.77 o 
 -12  14   3       87.65       84.50     16.68 o 
 -10  14   3      153.03      138.69     15.76 o 
  -8  14   3     2073.46     2028.09     46.90 o 
  -6  14   3      323.70      315.54     17.28 o 
  -4  14   3       17.38       27.58      8.63 o 
  -2  14   3      476.26      511.40     16.91 o 
   0  14   3      290.58      278.22     12.56 o 
   2  14   3     1111.73     1035.75     49.24 o 
   4  14   3       23.06       19.52      6.93 o 
   6  14   3      675.23      583.09     32.93 o 
   8  14   3      185.27      141.96     16.27 o 
  10  14   3      500.05      515.96     45.72 o 
  12  14   3      543.35      541.15     32.32 o 
  14  14   3      202.43      246.69     28.43 o 
 -13  15   3       90.24      118.12     25.01 o 
 -11  15   3       37.03       32.61     16.11 o 
  -9  15   3      512.62      557.74     25.26 o 
  -7  15   3     1318.05     1219.29     43.70 o 
  -5  15   3        3.11       17.92      8.68 o 
  -3  15   3      133.26      165.25     13.00 o 
  -1  15   3      145.81      139.25     11.72 o 
   1  15   3       51.72       28.71      7.51 o 
   3  15   3     1963.55     1924.76     34.92 o 
   5  15   3       11.20       22.61     10.63 o 
   7  15   3      118.06      121.29     15.91 o 
   9  15   3     1278.17     1226.17     41.94 o 
  11  15   3      272.35      303.42     26.66 o 
  13  15   3        5.37       14.42     20.42 o 
 -12  16   3       21.95       55.02     21.08 o 
 -10  16   3      598.48      578.55     31.91 o 
  -8  16   3      940.57      914.49     35.72 o 
  -6  16   3      709.39      635.36     24.83 o 
  -4  16   3      502.38      539.22     21.94 o 
  -2  16   3      988.78      981.78     27.87 o 
   0  16   3       51.80       75.70     12.42 o 
   2  16   3     1774.78     1665.80     38.29 o 
   4  16   3      154.20      170.04     16.01 o 
   6  16   3       40.30       32.88     13.10 o 
   8  16   3      186.80      181.68     19.67 o 
  10  16   3     2360.12     2429.52     65.29 o 
  12  16   3       74.75       96.08     22.62 o 
 -11  17   3     2374.59     2455.61     99.24 o 
  -9  17   3      154.19      181.30     21.21 o 
  -7  17   3      448.27      459.44     25.25 o 
  -5  17   3     4052.00     3927.72     85.27 o 
  -3  17   3     3159.51     2918.49     66.90 o 
  -1  17   3     5927.95     5555.62     81.09 o 
   1  17   3     1438.45     1475.14     32.73 o 
   3  17   3     3808.55     3886.75     67.94 o 
   5  17   3     3093.30     2963.24     68.91 o 
   7  17   3      351.36      360.57     24.40 o 
   9  17   3      142.59      148.47     32.15 o 
  11  17   3     1627.04     1620.81     54.39 o 
 -10  18   3      292.52      371.49     29.52 o 
  -8  18   3      210.87      242.21     23.40 o 
  -6  18   3      776.74      837.21     33.44 o 
  -4  18   3     1210.72     1226.30     39.06 o 
  -2  18   3     1984.34     1834.91     52.98 o 
   0  18   3     8116.07     8227.30    115.11 o 
   2  18   3      321.38      375.18     22.10 o 
   4  18   3       75.73       86.03     14.62 o 
   6  18   3     2793.72     2483.48     62.85 o 
   8  18   3      277.32      324.03     25.96 o 
  10  18   3       61.27       73.47     20.67 o 
  -9  19   3        7.61       -8.31     16.90 o 
  -7  19   3      837.49      777.21     42.34 o 
  -5  19   3       16.49       12.52     15.99 o 
  -3  19   3        2.69        7.12     12.40 o 
  -1  19   3      131.93      192.52     18.80 o 
   1  19   3      134.92      154.67     13.78 o 
   3  19   3        0.36      -15.81     10.54 o 
   5  19   3        8.82       18.94     13.13 o 
   7  19   3      374.04      386.28     38.37 o 
   9  19   3       62.86       45.56     18.87 o 
  -8  20   3       31.43       53.97     22.63 o 
  -6  20   3      473.16      443.30     39.81 o 
  -4  20   3      286.75      297.50     28.16 o 
  -2  20   3       87.25      111.44     19.15 o 
   0  20   3      292.83      267.57     25.14 o 
   2  20   3      811.17      738.86     30.90 o 
   4  20   3      386.15      452.82     26.97 o 
   6  20   3      499.67      518.39     30.04 o 
   8  20   3      318.76      330.65     28.84 o 
  -7  21   3        7.86       65.95     26.42 o 
  -5  21   3       25.97       43.24     20.16 o 
  -3  21   3       74.24       88.51     34.16 o 
  -1  21   3       96.60      126.91     27.04 o 
   1  21   3      899.17      838.92     30.27 o 
   3  21   3       34.98       64.55     16.60 o 
   5  21   3       26.72       18.65     16.26 o 
   7  21   3        0.53      -10.15     17.45 o 
  -6  22   3      940.05      949.40     50.17 o 
  -4  22   3      174.96      195.30     28.30 o 
  -2  22   3     1078.02     1069.27     62.35 o 
   0  22   3      178.43      225.15     31.59 o 
   2  22   3      245.16      300.64     28.49 o 
   4  22   3      513.05      547.79     31.66 o 
   6  22   3       57.85       70.80     20.94 o 
  -5  23   3       23.05       10.79     22.96 o 
  -3  23   3       61.11       61.52     22.96 o 
  -1  23   3      129.08      161.01     31.68 o 
   3  23   3       56.03       55.58     21.61 o 
   5  23   3      240.33      215.91     26.81 o 
  -2  24   3       12.69       -0.41     27.13 o 
 -16   0   4      959.49     1104.69     85.39 o 
 -14   0   4     1647.73     1764.41    102.47 o 
 -12   0   4       71.12      148.56     31.58 o 
 -10   0   4     7831.44     8322.79    277.11 o 
  -8   0   4     2635.00     1951.59     45.54 o 
  -6   0   4    13736.42    14140.68    237.17 o 
  -4   0   4    57042.23    60569.95    991.20 o 
  -2   0   4    30132.39    37312.00    611.77 o 
   0   0   4   196232.14   223684.11   4204.93 o 
   2   0   4    88720.97    97329.80   1590.11 o 
   4   0   4    17884.03    17718.03    324.81 o 
   6   0   4    14531.88    13497.43    490.11 o 
   8   0   4    21779.78    14290.40    968.65 o 
  10   0   4     2115.10     1686.63     47.41 o 
  12   0   4      163.88      198.07     17.24 o 
  14   0   4     4409.69     4761.72    204.47 o 
  16   0   4     2963.64     2893.67    149.49 o 
 -17   1   4      152.55       62.00     30.10 o 
 -15   1   4      214.39      284.03     41.99 o 
 -13   1   4        9.77        1.25     13.69 o 
 -11   1   4      743.28      580.64     97.09 o 
  -9   1   4      549.23      614.67     17.11 o 
  -7   1   4     5879.79     6150.26     76.44 o 
  -5   1   4     2524.58     2389.74     32.02 o 
  -3   1   4      811.60      871.75     13.28 o 
  -1   1   4     6592.88     6605.97     84.22 o 
   1   1   4      395.83      589.31     11.19 o 
   3   1   4     3867.01     3587.23     45.18 o 
   5   1   4     6862.51     7011.72     91.75 o 
   7   1   4     4134.09     4063.98     62.20 o 
   9   1   4      298.14      324.12     10.96 o 
  11   1   4     2634.72     2559.55     45.22 o 
  13   1   4      166.28      144.60     22.93 o 
  15   1   4       12.18       -6.07     17.11 o 
  17   1   4     1303.89     1362.57     69.64 o 
 -16   2   4        0.46       -5.33     25.62 o 
 -14   2   4        0.47        4.12     16.17 o 
 -12   2   4      573.23      451.28     33.08 o 
 -10   2   4      118.24       93.55     13.61 o 
  -8   2   4      727.26      737.28     14.22 o 
  -6   2   4     2257.29     2680.56     44.62 o 
  -4   2   4     1422.84     1475.64     20.71 o 
  -2   2   4     1352.89     1604.25     23.02 o 
   0   2   4      385.12      410.36      7.77 o 
   2   2   4     9866.81     9942.31    118.06 o 
   4   2   4     1580.57     1667.19     25.39 o 
   6   2   4      126.09       74.90     12.84 o 
   8   2   4      905.50      966.67     17.91 o 
  10   2   4     1113.15     1045.15     20.14 o 
  12   2   4     1636.22      958.94     60.59 o 
  14   2   4        0.04      -12.75     15.96 o 
  16   2   4        4.75      -12.97     23.04 o 
 -15   3   4       38.33       42.99     20.92 o 
 -13   3   4      176.84      254.89     28.86 o 
 -11   3   4     1402.70     1327.20     32.04 o 
  -9   3   4     7637.79     8108.81    130.23 o 
  -7   3   4       96.61       48.58      4.03 o 
  -5   3   4     1467.14     1536.32     21.76 o 
  -3   3   4      511.88      735.76     19.61 o 
  -1   3   4     3438.32     3233.98     40.47 o 
   1   3   4      211.21      276.17      8.18 o 
   3   3   4     5539.46     5701.99     74.64 o 
   5   3   4      691.41      766.96     16.30 o 
   7   3   4      234.06      200.30      7.57 o 
   9   3   4     2001.21     1840.86     43.33 o 
  11   3   4      997.66      976.81     26.92 o 
  13   3   4      397.42      407.74     22.18 o 
  15   3   4        3.13       -7.66     18.45 o 
 -16   4   4       12.59       13.72     22.78 o 
 -14   4   4      859.70      767.19     47.54 o 
 -12   4   4     3977.80     3991.01     99.25 o 
 -10   4   4      989.88      748.62    110.31 o 
  -8   4   4     6950.03     6863.48    111.64 o 
  -6   4   4     7159.81     7371.63    106.04 o 
  -4   4   4     5751.36     6953.25     99.05 o 
  -2   4   4      182.03      119.48      5.70 o 
   0   4   4   163081.38   177569.86   2053.44 o 
   2   4   4     1276.22      931.96     20.02 o 
   4   4   4    12148.57    13664.72    188.98 o 
   6   4   4     4205.90     4169.19     54.23 o 
   8   4   4     3006.73     2658.04     38.05 o 
  10   4   4    10205.86    10438.60    138.70 o 
  12   4   4     7471.58     7626.78    128.32 o 
  14   4   4      793.68      725.03     30.41 o 
  16   4   4      207.38      200.26     47.96 o 
 -15   5   4      251.77       73.35     23.66 o 
 -13   5   4      560.52      400.34     34.55 o 
 -11   5   4      216.26      118.12     19.43 o 
  -9   5   4     8662.11     8594.73    138.96 o 
  -7   5   4     1088.46     1070.56     25.64 o 
  -5   5   4     1019.71     1159.08     37.47 o 
  -3   5   4    35613.59    39147.75    484.20 o 
  -1   5   4   144303.67   156483.66   1806.28 o 
   3   5   4     5850.85     7054.05    107.60 o 
   5   5   4     9311.20     9338.82    113.47 o 
   7   5   4     1572.80     1300.57     21.66 o 
   9   5   4     5855.27     5332.69     75.15 o 
  11   5   4     3104.21     3071.00     60.08 o 
  13   5   4     4150.85     4082.11     77.72 o 
  15   5   4     4391.43     5193.58    230.44 o 
 -16   6   4       13.94        0.58     23.38 o 
 -14   6   4      107.24      120.39     25.32 o 
 -10   6   4     3400.81     3392.51     64.21 o 
  -8   6   4      695.35      809.26     23.93 o 
  -6   6   4     3744.38     4209.29     72.06 o 
  -4   6   4     1071.74     1168.48     22.02 o 
   0   6   4      249.46      130.66      5.37 o 
   2   6   4    19710.84    21828.01    294.44 o 
   4   6   4       60.20       52.76      6.28 o 
   6   6   4     3264.61     3414.34     45.96 o 
   8   6   4     3446.73     3379.44     67.51 o 
  10   6   4      351.12      244.68     17.06 o 
  12   6   4     1107.36      964.34     33.83 o 
  14   6   4     1078.36     1160.44     45.67 o 
  16   6   4        4.47       -3.51     33.92 o 
 -15   7   4      438.71      538.58     44.72 o 
 -13   7   4        3.76        1.42     10.12 o 
 -11   7   4     1849.73     1671.29     39.79 o 
  -9   7   4     3602.33     3669.04     67.67 o 
  -7   7   4     3080.78     3106.46     57.37 o 
  -5   7   4      259.32      293.94     16.06 o 
  -3   7   4      687.34      654.74     12.01 o 
  -1   7   4     1004.03     1351.79     20.49 o 
   1   7   4     8136.71     9184.50    110.98 o 
   3   7   4       65.67       52.36      8.12 o 
   5   7   4      156.83      167.29      6.85 o 
   7   7   4      171.98       53.02     14.14 o 
   9   7   4      428.17      314.58     16.09 o 
  11   7   4      928.40      852.69     33.39 o 
  13   7   4       16.15       -0.72     14.35 o 
  15   7   4       30.86      -16.66     14.85 o 
 -16   8   4       50.90       71.73     27.95 o 
 -14   8   4      394.49      412.65     31.67 o 
 -12   8   4      247.65      290.14     24.89 o 
 -10   8   4      116.80      121.01     12.36 o 
  -8   8   4      522.61      490.57     18.29 o 
  -6   8   4     1461.31     1465.03     32.46 o 
  -4   8   4     3968.26     4285.32     58.34 o 
  -2   8   4     2337.95     2370.26     32.83 o 
   0   8   4      323.68      307.40      8.34 o 
   2   8   4      260.15      442.70     10.81 o 
   4   8   4      621.70      781.68     28.52 o 
   6   8   4       84.50       56.47     13.88 o 
   8   8   4      382.22      388.91     13.69 o 
  10   8   4      377.44      413.75     24.25 o 
  12   8   4      167.74      194.15     18.52 o 
  14   8   4       65.01       49.03     16.02 o 
  16   8   4      313.32      281.90     60.12 o 
 -15   9   4       15.38       13.36     23.38 o 
 -13   9   4      266.29      369.18     21.97 o 
 -11   9   4     1611.98     1578.14     39.60 o 
  -9   9   4     1963.06     1771.87     40.43 o 
  -7   9   4     1400.37     1362.64     44.43 o 
  -5   9   4     2517.32     2385.55     46.21 o 
  -3   9   4     9546.02    10918.05    132.09 o 
  -1   9   4     8603.52     9815.51    119.35 o 
   1   9   4    20628.50    22517.22    265.52 o 
   3   9   4     7954.45     8492.37    121.75 o 
   5   9   4      155.70      137.27     15.73 o 
   7   9   4     1213.92     1204.56     23.41 o 
   9   9   4      112.99       68.35     17.24 o 
  11   9   4       90.35       19.20     12.19 o 
  13   9   4      115.06      168.38     20.22 o 
  15   9   4       32.68       65.20     19.75 o 
 -14  10   4      169.10      182.34     19.87 o 
 -12  10   4       79.11       65.93     18.59 o 
 -10  10   4      687.89      637.81     23.88 o 
  -8  10   4     1373.14     1225.84     31.43 o 
  -6  10   4     5332.93     5206.37     89.79 o 
  -4  10   4     1002.17      808.13     15.15 o 
  -2  10   4      253.05      210.14      7.89 o 
   0  10   4     6089.06     6594.71     82.90 o 
   2  10   4      514.68      551.98     13.29 o 
   4  10   4      464.61      441.56     11.58 o 
   6  10   4     1576.77     1600.15     28.60 o 
   8  10   4      249.96      235.11     17.50 o 
  10  10   4      684.04      638.20     28.25 o 
  12  10   4      601.86      653.66     30.71 o 
  14  10   4       22.38       21.18     17.00 o 
 -15  11   4      766.58      897.72     65.14 o 
 -13  11   4      391.31      459.54     25.19 o 
 -11  11   4       30.19       30.52     11.35 o 
  -9  11   4       71.25       82.87     11.32 o 
  -7  11   4     3429.24     3332.99     63.47 o 
  -5  11   4     1555.11     1386.47     36.63 o 
  -3  11   4      734.03      569.77     17.64 o 
  -1  11   4     1315.91     1486.39     24.16 o 
   1  11   4      104.29      139.45     13.17 o 
   3  11   4      274.56      221.97     12.44 o 
   5  11   4     3528.32     3563.79     53.40 o 
   7  11   4     3866.09     3728.14     78.13 o 
   9  11   4       11.32      -10.97     10.66 o 
  11  11   4       47.38       47.91     14.14 o 
  13  11   4      492.20      522.17     30.48 o 
  15  11   4      873.44      965.67     47.33 o 
 -14  12   4       92.53      158.79     22.07 o 
 -12  12   4      634.25      668.25     28.15 o 
 -10  12   4      794.66      707.09     29.23 o 
  -8  12   4     1858.75     1816.51     48.79 o 
  -6  12   4      238.77      243.31     14.51 o 
  -4  12   4       16.58       20.61      6.84 o 
  -2  12   4       49.35       59.74      5.87 o 
   0  12   4     1186.09     1071.34     23.28 o 
   2  12   4      792.37      696.51     15.31 o 
   4  12   4      292.50      310.80     11.93 o 
   6  12   4      129.51      108.94      9.47 o 
   8  12   4      112.69       77.22     13.09 o 
  10  12   4      316.56      332.25     23.63 o 
  12  12   4      142.00      158.17     20.27 o 
  14  12   4        9.84        7.94     18.26 o 
 -13  13   4        3.61       10.30     14.59 o 
 -11  13   4      856.55      868.23     30.80 o 
  -9  13   4      175.05      157.17     14.60 o 
  -7  13   4     1104.65      865.98     27.03 o 
  -5  13   4        4.44        4.37      6.42 o 
  -3  13   4     1008.89      917.24     20.00 o 
  -1  13   4       21.61       29.31      6.53 o 
   1  13   4      129.51      136.02      9.43 o 
   3  13   4       58.61       45.03     10.85 o 
   5  13   4       15.59        4.61      6.23 o 
   7  13   4       92.88       52.26     11.77 o 
   9  13   4      763.51      798.62     38.29 o 
  11  13   4       80.78       61.33     16.48 o 
  13  13   4       25.06       55.05     19.63 o 
 -12  14   4      116.78      100.62     16.43 o 
 -10  14   4     1767.95     1652.19     43.51 o 
  -8  14   4      993.16     1016.58     30.96 o 
  -6  14   4      455.08      431.68     19.86 o 
  -4  14   4     1117.52     1002.91     28.33 o 
  -2  14   4     3589.71     3529.64     50.04 o 
   0  14   4      283.04      286.76     12.39 o 
   2  14   4     2146.65     2067.77     35.95 o 
   4  14   4     1343.07     1363.75     29.69 o 
   6  14   4       56.31       42.61     11.28 o 
   8  14   4       82.08       57.86     13.88 o 
  10  14   4     1819.25     1801.75     55.68 o 
  12  14   4     1079.26     1232.56     47.55 o 
 -13  15   4     3053.22     3289.82     83.68 o 
 -11  15   4     1521.03     1549.28     44.15 o 
  -9  15   4     8329.69     8159.32    141.09 o 
  -7  15   4     3695.56     3576.01     70.70 o 
  -5  15   4     4328.45     4245.39     79.14 o 
  -3  15   4     7975.36     8195.95    135.92 o 
  -1  15   4    10094.22     9805.53    141.64 o 
   1  15   4    11695.57    11907.00    170.15 o 
   3  15   4     8658.23     8425.43    138.19 o 
   5  15   4     5505.63     5180.20    104.01 o 
   7  15   4     1090.43     1038.76     54.33 o 
   9  15   4    10645.07    10435.62    195.64 o 
  11  15   4     5880.68     6124.07    163.67 o 
  13  15   4     2514.66     2684.61     74.38 o 
 -12  16   4      857.32     1000.77     63.20 o 
 -10  16   4     2543.79     2472.75     76.67 o 
  -8  16   4     1563.97     1581.04     42.00 o 
  -6  16   4       63.09       33.99     13.57 o 
  -4  16   4     1439.80     1532.33     38.13 o 
  -2  16   4      156.17      208.81     17.43 o 
   0  16   4     3034.46     2857.54     47.23 o 
   2  16   4     2730.03     2615.49     44.56 o 
   4  16   4     3799.62     3723.73     63.70 o 
   6  16   4      882.84      904.31     46.84 o 
   8  16   4     1751.06     1618.76     48.06 o 
  10  16   4      927.98      864.16     37.94 o 
  12  16   4       90.09      115.27     23.20 o 
 -11  17   4      149.60      199.17     25.07 o 
  -9  17   4      222.42      245.24     20.60 o 
  -7  17   4       12.97       27.11     11.90 o 
  -5  17   4       92.55       96.36     14.93 o 
  -3  17   4      720.70      691.95     39.53 o 
  -1  17   4        4.38        6.76      8.45 o 
   1  17   4        3.86        8.25      7.39 o 
   3  17   4      693.10      641.39     27.67 o 
   5  17   4      373.07      352.31     23.14 o 
   7  17   4        1.76        1.07     12.26 o 
   9  17   4      227.47      216.61     22.88 o 
  11  17   4       87.25       68.43     21.54 o 
 -10  18   4      283.17      288.36     27.23 o 
  -8  18   4       10.78       -2.13     15.99 o 
  -6  18   4       49.87       52.45     14.93 o 
  -4  18   4       72.54       73.19     14.25 o 
  -2  18   4      544.26      559.09     27.22 o 
   0  18   4      615.57      632.56     20.34 o 
   2  18   4      209.57      213.03     14.60 o 
   4  18   4      112.41      115.11     15.89 o 
   6  18   4        3.06       17.69     13.56 o 
   8  18   4       10.19       -8.53     14.74 o 
  10  18   4       17.95        1.13     18.45 o 
  -9  19   4      208.89      172.03     28.15 o 
  -7  19   4      623.49      544.97     44.49 o 
  -5  19   4      314.33      328.89     24.35 o 
  -3  19   4      852.33      900.77     34.51 o 
  -1  19   4        2.30       24.89     12.72 o 
   1  19   4       23.95       32.28      9.41 o 
   3  19   4      652.68      697.62     29.93 o 
   5  19   4      100.40      121.87     17.67 o 
   7  19   4     3095.70     2962.73     73.73 o 
   9  19   4       64.15       81.49     20.12 o 
  -8  20   4      704.76      697.32     43.25 o 
  -6  20   4     1511.93     1545.05     58.79 o 
  -4  20   4      449.71      464.15     27.66 o 
  -2  20   4     2676.78     2628.08     65.34 o 
   0  20   4       76.52       83.36     19.37 o 
   2  20   4      761.27      821.43     31.80 o 
   4  20   4      295.46      323.58     24.12 o 
   6  20   4      382.55      450.06     28.67 o 
   8  20   4      418.37      501.40     32.51 o 
  -7  21   4        7.49        3.51     21.74 o 
  -5  21   4      210.46      258.34     36.41 o 
  -3  21   4      285.40      316.74     33.75 o 
  -1  21   4      215.36      239.75     22.71 o 
   1  21   4       12.63        4.53     15.73 o 
   3  21   4      385.99      389.86     26.81 o 
   5  21   4       48.11       39.48     17.33 o 
   7  21   4        5.13       18.85     18.76 o 
  -6  22   4      128.71      147.95     28.21 o 
  -4  22   4      127.03      126.16     30.70 o 
  -2  22   4      166.83      186.76     26.35 o 
   0  22   4      317.75      339.43     29.77 o 
   2  22   4      840.27      821.24     41.05 o 
   4  22   4       87.61      131.46     20.96 o 
   6  22   4       36.51       22.10     19.67 o 
  -5  23   4       50.40       63.99     23.81 o 
  -3  23   4      435.15      446.22     45.57 o 
  -1  23   4       34.18       19.66     25.87 o 
   3  23   4      388.59      372.64     32.79 o 
   5  23   4        4.31       -4.07     17.40 o 
 -15   1   5      284.69      210.72     31.23 o 
 -13   1   5      211.36      281.43     29.68 o 
 -11   1   5      241.14      226.01     24.31 o 
  -9   1   5      111.42       99.69      8.16 o 
  -7   1   5     6309.63     6528.94     81.11 o 
  -5   1   5     3579.92     3649.14     46.74 o 
  -3   1   5     3019.47     2691.56     34.78 o 
  -1   1   5    21744.27    22974.02    267.81 o 
   1   1   5    16604.59    18127.39    212.09 o 
   3   1   5      181.71      201.56     15.41 o 
   5   1   5     8381.91     8385.51    102.23 o 
   7   1   5     6834.43     6817.31     91.24 o 
   9   1   5      124.45      145.53      9.42 o 
  11   1   5     1138.02     1131.49     30.01 o 
  13   1   5      166.27      169.54     15.90 o 
  15   1   5      571.35      625.19     43.59 o 
 -16   2   5      383.30      397.86     41.40 o 
 -14   2   5       21.97       31.18     17.17 o 
 -12   2   5       60.05       23.66     14.14 o 
 -10   2   5      393.09      460.04     17.56 o 
  -8   2   5      169.84      197.97      7.99 o 
  -6   2   5     1023.39      990.68     16.26 o 
  -4   2   5     1016.67     1083.92     16.53 o 
  -2   2   5      739.87      697.40     12.43 o 
   0   2   5      413.27      338.73      7.29 o 
   2   2   5       82.60       78.49      3.92 o 
   4   2   5     1702.15     1741.82     25.05 o 
   6   2   5       71.26       46.76      5.24 o 
   8   2   5        9.98        9.57      3.59 o 
  10   2   5      465.89      497.99     13.74 o 
  12   2   5      868.85      877.89     29.23 o 
  14   2   5      107.61      131.60     24.15 o 
  16   2   5      236.17      242.86     34.71 o 
 -15   3   5        3.45       13.31     18.93 o 
 -13   3   5      239.70      202.97     26.88 o 
 -11   3   5       56.26       93.92     17.44 o 
  -9   3   5       79.88       69.24      9.00 o 
  -7   3   5       89.14       27.38      9.71 o 
  -5   3   5      922.80      948.59     15.18 o 
  -3   3   5     1032.95      985.11     16.12 o 
  -1   3   5      904.06     1078.23     16.15 o 
   1   3   5      296.40      397.34      8.10 o 
   3   3   5      122.96      105.61      6.42 o 
   5   3   5      192.80      179.13      7.17 o 
   7   3   5     1513.41     1728.48     31.45 o 
   9   3   5      429.24      432.48     15.23 o 
  11   3   5        5.19        0.47      5.95 o 
  13   3   5      715.06      683.86     26.71 o 
  15   3   5       61.26       72.40     23.48 o 
 -16   4   5       40.70      159.23     40.94 o 
 -14   4   5      160.26      129.91     25.03 o 
 -12   4   5     4191.12     4067.96    176.26 o 
 -10   4   5     2350.34     2484.86     49.59 o 
  -8   4   5      192.08      163.26     16.55 o 
  -6   4   5     1248.16     1374.49     25.58 o 
  -4   4   5       27.45       23.82      2.90 o 
  -2   4   5     6058.95     7756.92     93.45 o 
   0   4   5     4151.16     3998.28     50.17 o 
   2   4   5    24308.99    27310.77    339.89 o 
   4   4   5      463.32      365.53      9.58 o 
   6   4   5     2370.96     2350.91     39.39 o 
   8   4   5     2394.87     2446.33     36.04 o 
  10   4   5      153.56       91.49      9.34 o 
  12   4   5     2604.01     2308.37     49.69 o 
  14   4   5      786.37      695.61     29.71 o 
  16   4   5        3.09      -11.93     30.41 o 
 -15   5   5     4252.91     4687.62    149.52 o 
 -13   5   5     4565.68     4359.52    135.15 o 
 -11   5   5    14532.16    14261.45    224.58 o 
  -9   5   5    22172.85    22036.95    335.92 o 
  -7   5   5      950.12      766.46     20.99 o 
  -5   5   5     9372.43     9431.67    133.77 o 
  -3   5   5    18653.02    20273.70    237.97 o 
  -1   5   5    13058.91    16891.34    228.24 o 
   1   5   5   126939.62   138453.80   1701.46 o 
   3   5   5    41480.73    44737.54    555.08 o 
   5   5   5     7934.61     8594.95    122.76 o 
   7   5   5     3518.11     3400.92     46.68 o 
   9   5   5    16235.12    15813.70    191.12 o 
  11   5   5     3285.78     2868.12     63.56 o 
  13   5   5     3123.35     3064.11     70.53 o 
  15   5   5      925.65      770.62     73.93 o 
 -16   6   5       15.37       63.80     28.18 o 
 -14   6   5     2836.54     2722.76    205.75 o 
 -12   6   5     4243.96     4015.98     85.77 o 
 -10   6   5     7721.27     7992.20    132.16 o 
  -8   6   5     4291.59     3813.37     68.47 o 
  -6   6   5     5590.73     5607.87     92.92 o 
  -4   6   5    15277.85    16723.87    210.42 o 
  -2   6   5    10993.00    11210.18    133.94 o 
   0   6   5    32657.40    36657.95    426.66 o 
   2   6   5     9371.43     9187.39    119.03 o 
   4   6   5    10201.86    10847.27    152.50 o 
   6   6   5     1741.82     1717.78     29.35 o 
   8   6   5     1844.74     1624.90     26.76 o 
  10   6   5     7715.77     7362.54    123.06 o 
  12   6   5     4860.04     4792.26     98.54 o 
  14   6   5     1457.12     1515.46     46.43 o 
  16   6   5       93.77      140.13     44.45 o 
 -15   7   5        3.02       28.66     21.97 o 
 -13   7   5       12.52        8.12     15.07 o 
 -11   7   5       17.38        4.54      8.64 o 
  -9   7   5       66.01       60.58      9.14 o 
  -7   7   5       56.06       48.32      7.84 o 
  -5   7   5       91.09      117.77      9.82 o 
  -3   7   5     3548.89     4223.30     53.98 o 
  -1   7   5      257.02      328.29      8.42 o 
   1   7   5     1353.80     1123.22     19.96 o 
   3   7   5     2483.00     2991.41     47.32 o 
   5   7   5      225.27      238.71      8.24 o 
   7   7   5        8.68       12.31      4.29 o 
   9   7   5      691.20      665.85     21.08 o 
  11   7   5      250.93      261.24     19.49 o 
  13   7   5      170.07      177.04     19.04 o 
  15   7   5        1.95        7.04     16.06 o 
 -14   8   5        4.94       13.90     17.23 o 
 -12   8   5      445.49      355.07     20.59 o 
 -10   8   5      512.25      489.27     23.09 o 
  -8   8   5      263.97      270.54     14.69 o 
  -6   8   5      292.24      284.91     13.89 o 
  -4   8   5      134.62      135.77      5.51 o 
  -2   8   5      254.24      304.70      8.55 o 
   0   8   5        3.53        1.84      3.16 o 
   2   8   5     2422.12     2944.03     43.44 o 
   4   8   5      216.26      227.26      9.22 o 
   6   8   5       16.95       16.81      4.10 o 
   8   8   5       27.46       24.70      6.35 o 
  10   8   5     2064.79     2111.48     52.65 o 
  12   8   5     1511.18     1489.98     44.11 o 
  14   8   5       80.77       76.35     17.49 o 
 -15   9   5      946.29      911.06     63.52 o 
 -13   9   5      614.62      787.91     29.78 o 
 -11   9   5      106.05       91.90     12.38 o 
  -9   9   5      205.44      191.77     14.10 o 
  -7   9   5    10099.61    10032.93    160.86 o 
  -5   9   5     2467.66     2245.22     49.99 o 
  -3   9   5     2625.26     2348.02     34.25 o 
  -1   9   5     2913.15     2985.20     43.23 o 
   1   9   5     2581.33     3278.54     44.37 o 
   3   9   5     2313.38     1966.83     29.24 o 
   5   9   5     2401.45     2300.96     36.89 o 
   7   9   5     3091.50     3045.27     56.34 o 
   9   9   5      237.54      240.76     18.24 o 
  11   9   5      770.80      761.37     30.40 o 
  13   9   5       36.81        9.16     21.50 o 
  15   9   5      330.26      425.94     30.50 o 
 -14  10   5      574.81      679.32     33.88 o 
 -12  10   5     2092.77     2089.28     49.55 o 
 -10  10   5     2439.57     2281.47     50.12 o 
  -8  10   5     2052.50     1944.27     43.03 o 
  -6  10   5     5851.00     5853.63     99.55 o 
  -4  10   5     9864.78     9765.30    140.66 o 
  -2  10   5     7586.21     7433.41     92.79 o 
   0  10   5      428.89      671.73     14.20 o 
   2  10   5     6259.41     6533.31     88.14 o 
   4  10   5     7283.88     6897.91    112.43 o 
   6  10   5     9028.39     8511.81    162.23 o 
   8  10   5     3936.67     3888.46     81.48 o 
  10  10   5      165.59      103.90     15.43 o 
  12  10   5      993.23      952.44     36.27 o 
  14  10   5      311.03      345.67     27.48 o 
 -15  11   5      101.84      129.50     27.45 o 
 -13  11   5      223.83      262.93     27.32 o 
 -11  11   5       38.72       30.30     11.73 o 
  -9  11   5      235.42      253.25     17.84 o 
  -7  11   5      809.94      758.81     23.92 o 
  -5  11   5       11.37       15.70      7.23 o 
  -3  11   5      644.48      701.79     14.84 o 
  -1  11   5     4392.94     4578.24     64.24 o 
   1  11   5     1455.75     1497.14     24.52 o 
   3  11   5     1967.23     1779.16     30.88 o 
   5  11   5       21.12       17.04      5.66 o 
   7  11   5      236.57      209.52     13.56 o 
   9  11   5       42.60       32.33     23.87 o 
  11  11   5       12.31       25.04     15.13 o 
  13  11   5      220.25      234.03     23.28 o 
  15  11   5        5.73        9.79     19.93 o 
 -14  12   5      152.00      160.07     21.14 o 
 -12  12   5       51.77       59.92     14.00 o 
 -10  12   5     1274.23     1118.26     33.03 o 
  -8  12   5      180.38      164.56     14.07 o 
  -6  12   5       55.35       55.26     10.32 o 
  -4  12   5       27.55       34.68      7.75 o 
  -2  12   5        7.28       15.13      4.75 o 
   0  12   5     3692.55     3406.76     51.19 o 
   2  12   5      127.70      151.54     11.10 o 
   4  12   5      202.35      157.37      9.40 o 
   6  12   5       32.30       32.10      7.35 o 
   8  12   5      438.17      396.93     22.65 o 
  10  12   5     1792.62     1776.95     50.30 o 
  12  12   5      522.86      638.76     32.86 o 
  14  12   5       19.56       18.63     19.59 o 
 -13  13   5       29.38       29.27     19.58 o 
 -11  13   5      243.00      240.69     21.39 o 
  -9  13   5       16.45        5.34     14.20 o 
  -7  13   5       29.61       12.08     11.10 o 
  -5  13   5       91.42       84.18     10.47 o 
  -3  13   5      113.25      100.28     10.36 o 
  -1  13   5       21.64       19.86      6.68 o 
   1  13   5      377.33      363.20     13.11 o 
   3  13   5      657.88      635.94     16.98 o 
   5  13   5       41.53       41.91      7.78 o 
   7  13   5       41.17       30.08     11.28 o 
   9  13   5      101.68      125.07     17.31 o 
  11  13   5      234.07      289.83     24.91 o 
  13  13   5        2.45       -9.00     16.54 o 
 -12  14   5     1080.42     1184.85     38.66 o 
 -10  14   5     3035.72     3090.29     65.98 o 
  -8  14   5     4145.31     3965.75     76.93 o 
  -6  14   5      385.74      311.46     20.15 o 
  -4  14   5      967.67     1081.46     29.34 o 
  -2  14   5     1896.47     1705.84     31.10 o 
   0  14   5     6458.42     6200.89     87.27 o 
   2  14   5     1637.12     1489.98     31.16 o 
   4  14   5     3098.29     3129.82     50.14 o 
   6  14   5     1075.94     1035.54     33.93 o 
   8  14   5      940.95      916.69     33.82 o 
  10  14   5     2114.31     2089.69     57.86 o 
  12  14   5       78.27       78.49     19.96 o 
 -13  15   5      120.66      191.93     29.31 o 
 -11  15   5     1383.61     1326.51     40.18 o 
  -9  15   5      220.03      249.69     19.36 o 
  -7  15   5      187.99      170.31     15.75 o 
  -5  15   5      793.79      681.52     24.43 o 
  -3  15   5      333.67      378.39     20.95 o 
  -1  15   5     7565.73     7392.37    102.53 o 
   1  15   5     7653.51     7533.79    104.64 o 
   3  15   5     1616.25     1517.98     58.70 o 
   5  15   5       50.26       37.85      9.99 o 
   7  15   5      187.60      181.42     18.07 o 
   9  15   5      234.41      246.12     22.75 o 
  11  15   5     2179.36     2271.84     64.16 o 
  13  15   5        8.40       15.56     20.36 o 
 -12  16   5      245.23      174.67     24.45 o 
 -10  16   5      182.25      181.00     23.96 o 
  -8  16   5     1882.30     1858.77     61.01 o 
  -6  16   5     1356.25     1190.59     34.14 o 
  -4  16   5      228.89      247.59     19.52 o 
  -2  16   5     5435.34     5397.43    107.34 o 
   0  16   5     9082.89     8489.18    117.00 o 
   2  16   5      304.85      368.76     28.64 o 
   4  16   5       70.48       96.72     11.30 o 
   6  16   5      144.72       99.37     14.71 o 
   8  16   5      922.68      914.91     35.72 o 
  10  16   5     1541.34     1639.22     52.08 o 
  12  16   5     2336.40     2552.86     71.96 o 
 -11  17   5       36.70       43.77     19.32 o 
  -9  17   5       19.76       -4.03     13.08 o 
  -7  17   5       69.49       78.35     15.47 o 
  -5  17   5       44.86       27.15     12.62 o 
  -3  17   5        2.26       -8.62      9.80 o 
  -1  17   5      576.49      601.03     26.75 o 
   1  17   5       32.51       46.37      8.67 o 
   3  17   5       40.09       22.32     10.12 o 
   5  17   5        7.46       14.25     11.17 o 
   7  17   5      643.05      581.19     29.73 o 
   9  17   5      337.26      378.66     28.02 o 
  11  17   5      131.95      174.88     24.75 o 
 -10  18   5       93.49      129.12     26.88 o 
  -8  18   5      124.42      115.74     19.44 o 
  -6  18   5        5.24       -4.37     12.40 o 
  -4  18   5       79.37      127.65     17.76 o 
  -2  18   5       28.45       25.63     12.54 o 
   0  18   5       20.04        8.07      8.08 o 
   2  18   5        2.94        2.50      8.64 o 
   4  18   5      694.11      750.22     30.26 o 
   6  18   5       56.37       63.93     15.70 o 
   8  18   5       35.87       35.15     16.78 o 
  10  18   5      723.95      707.74     37.84 o 
  -9  19   5      120.86      115.26     25.47 o 
  -7  19   5      489.26      404.43     29.99 o 
  -5  19   5      188.66      222.04     21.56 o 
  -3  19   5      335.89      381.15     24.80 o 
  -1  19   5     3521.76     3429.98     78.20 o 
   1  19   5     1730.62     1736.79     41.52 o 
   3  19   5     1266.26     1284.29     40.41 o 
   5  19   5       37.98       47.07     16.21 o 
   7  19   5       78.68       69.42     18.28 o 
   9  19   5      464.78      564.16     34.87 o 
  -8  20   5      173.48      151.94     33.07 o 
  -6  20   5     1289.04     1382.51     55.53 o 
  -4  20   5     1260.34     1275.46     43.68 o 
  -2  20   5      141.52      148.85     26.95 o 
   0  20   5      124.50      198.35     20.49 o 
   2  20   5     2512.24     2235.75     46.88 o 
   4  20   5     1063.67     1073.13     38.84 o 
   6  20   5     2473.20     2463.93     65.61 o 
   8  20   5     1201.04     1106.16     44.29 o 
  -7  21   5      599.28      636.37     52.18 o 
  -5  21   5      673.18      734.92     48.05 o 
  -3  21   5      998.77     1010.46     39.21 o 
  -1  21   5      131.91      154.33     19.97 o 
   1  21   5       85.52      109.68     24.27 o 
   3  21   5      396.31      412.54     26.41 o 
   5  21   5      200.86      224.60     24.03 o 
   7  21   5      722.79      717.71     37.67 o 
  -6  22   5      130.71      117.52     33.58 o 
  -4  22   5        9.07        8.72     21.64 o 
  -2  22   5      242.89      238.49     24.80 o 
   0  22   5       87.84       80.50     21.80 o 
   2  22   5       35.45       61.06     37.90 o 
   4  22   5       24.95       49.82     19.32 o 
   6  22   5      214.60      203.53     25.55 o 
  -3  23   5       69.06       43.84     24.65 o 
  -1  23   5        6.06       19.72     27.25 o 
   1  23   5       13.94       40.94     34.62 o 
   3  23   5       90.65      129.01     25.14 o 
 -16   0   6     2294.29     2738.56    147.15 o 
 -14   0   6      518.14      556.09     58.25 o 
 -12   0   6      119.44      151.36     32.28 o 
 -10   0   6      482.93      422.04     42.58 o 
  -8   0   6     2269.65     2111.86     43.81 o 
  -6   0   6     6807.96     6833.54    119.22 o 
  -4   0   6       97.49      126.70     12.93 o 
  -2   0   6      835.37      798.20     18.88 o 
   0   0   6    22499.86    23166.01    473.93 o 
   2   0   6     3174.42     3299.61     60.36 o 
   4   0   6     1273.98     1321.03     30.29 o 
   6   0   6     4363.06     4493.35     82.72 o 
   8   0   6     2115.05     2038.53     67.51 o 
  10   0   6     1503.61     1407.78     64.60 o 
  12   0   6      255.93      262.86     25.19 o 
  14   0   6       61.44       19.89     23.86 o 
  16   0   6     1101.43     1167.85     85.86 o 
 -15   1   6      846.51      889.21     52.02 o 
 -13   1   6       76.57       75.71     19.82 o 
 -11   1   6      341.93      197.03     23.48 o 
  -9   1   6      385.25      350.44     13.03 o 
  -7   1   6      505.53      645.39     13.19 o 
  -5   1   6      830.53      869.60     14.97 o 
  -3   1   6     2235.75     2410.34     32.11 o 
  -1   1   6    21078.25    22401.20    262.21 o 
   1   1   6     2769.50     3581.22     45.64 o 
   3   1   6     2465.69     2659.49     35.69 o 
   5   1   6      131.00      143.74      7.70 o 
   7   1   6     1545.07     1645.87     26.06 o 
   9   1   6     1436.42     1316.02     25.10 o 
  11   1   6     2789.86     2501.68     76.33 o 
  13   1   6        7.03        3.32      9.55 o 
  15   1   6      421.51      514.39     41.47 o 
 -16   2   6       24.88       12.52     23.82 o 
 -14   2   6       40.47       49.21     19.63 o 
 -12   2   6      711.07      672.25     45.50 o 
 -10   2   6     2399.70     2367.28     47.03 o 
  -8   2   6      457.33      491.10     14.65 o 
  -6   2   6     1915.80     2123.46     29.94 o 
  -4   2   6     2214.97     2170.18     29.68 o 
  -2   2   6      927.27      964.26     15.26 o 
   0   2   6      132.63      137.94      5.04 o 
   2   2   6      367.89      329.56      7.93 o 
   4   2   6     2453.87     2343.54     32.59 o 
   6   2   6      535.35      511.23     13.13 o 
   8   2   6      182.09      206.30      8.78 o 
  10   2   6     6436.27     6502.02     99.07 o 
  12   2   6       68.06       42.50     11.26 o 
  14   2   6      530.54      588.16     41.18 o 
  16   2   6      419.73      495.50     63.87 o 
 -15   3   6     1335.00     1496.16     70.47 o 
 -13   3   6        2.54       14.15     19.65 o 
 -11   3   6       96.29      101.39     15.62 o 
  -9   3   6     9633.63     9788.25    155.63 o 
  -7   3   6    15978.89    16855.07    200.26 o 
  -5   3   6     1521.64     1339.51     20.30 o 
  -3   3   6     1477.50     2225.83     99.54 o 
  -1   3   6      458.82      547.34     22.14 o 
   1   3   6     7703.23     6477.48     79.27 o 
   3   3   6    21111.20    22532.06    264.61 o 
   5   3   6       94.35       74.89      6.12 o 
   7   3   6     2208.93     1874.05     98.10 o 
   9   3   6    18935.89    18492.45    330.30 o 
  11   3   6      173.48      209.32     11.73 o 
  13   3   6       42.65       36.25     11.37 o 
  15   3   6     1159.84     1237.80     89.83 o 
 -16   4   6       26.78       18.67     24.35 o 
 -14   4   6      186.44      119.94     26.62 o 
 -12   4   6     1086.11      934.59     47.15 o 
 -10   4   6     1059.86     1073.62     28.48 o 
  -8   4   6      613.24      659.07     25.27 o 
  -6   4   6      148.01      107.34      7.75 o 
  -4   4   6      103.18       73.51      5.14 o 
  -2   4   6      910.28     1218.43     18.66 o 
   0   4   6    15572.37    17059.47    201.31 o 
   2   4   6     7394.98     7527.61     98.34 o 
   4   4   6      902.94      756.89     14.76 o 
   6   4   6     1303.12     1278.99     21.43 o 
   8   4   6     2914.90     2759.07     94.91 o 
  10   4   6       58.97       31.52      9.10 o 
  12   4   6      296.83      233.76     16.60 o 
  14   4   6       36.94       45.23     15.17 o 
  16   4   6      312.64      341.79     56.85 o 
 -15   5   6       13.78       50.33     26.20 o 
 -13   5   6     1003.26     1019.72     52.33 o 
 -11   5   6      383.87      317.34     16.92 o 
  -9   5   6     4064.67     3804.08     69.01 o 
  -7   5   6      861.24      809.71     21.71 o 
  -5   5   6      816.70      952.74     15.69 o 
  -3   5   6     3633.45     3937.66     50.41 o 
  -1   5   6    24424.79    26276.71    307.28 o 
   1   5   6     2025.80     2802.76     46.15 o 
   3   5   6      438.68      537.55     12.68 o 
   5   5   6      182.41      178.71      7.08 o 
   7   5   6      455.75      523.13     23.85 o 
   9   5   6     1292.22     1127.93     21.87 o 
  11   5   6      989.18      941.36     31.70 o 
  13   5   6       57.38       40.94     12.87 o 
  15   5   6      161.60      219.49     26.57 o 
 -16   6   6        9.66       12.58     25.80 o 
 -14   6   6      158.70      129.35     42.34 o 
 -12   6   6     1180.86     1217.66     33.64 o 
 -10   6   6     4909.29     4751.65     84.65 o 
  -8   6   6     1223.29     1165.76     28.94 o 
  -6   6   6        1.76        3.48      5.49 o 
  -4   6   6       94.73      101.81      6.09 o 
  -2   6   6     9226.97    10322.95    124.35 o 
   0   6   6       10.95       13.20      3.47 o 
   2   6   6     4809.93     5233.18     71.12 o 
   4   6   6     1309.66     1301.08     22.35 o 
   6   6   6        5.18        3.46      2.91 o 
   8   6   6      777.89      707.48     15.93 o 
  10   6   6     2334.85     2093.42     71.54 o 
  12   6   6       80.87       43.86     13.34 o 
  14   6   6      295.97      349.78     24.89 o 
  16   6   6      165.28      266.70     55.68 o 
 -15   7   6       46.81       45.33     24.83 o 
 -13   7   6     1607.65     1575.75     76.95 o 
 -11   7   6     5367.94     5288.95     94.65 o 
  -9   7   6     3852.76     3726.87     69.02 o 
  -7   7   6     1085.23     1142.03     28.20 o 
  -5   7   6    15521.83    15842.05    241.41 o 
  -3   7   6    14012.52    14420.96    171.95 o 
  -1   7   6      881.83     1216.62     26.22 o 
   1   7   6    12094.94    13646.82    174.45 o 
   3   7   6     1931.02     1824.80     37.05 o 
   5   7   6    10114.76     9784.10    139.96 o 
   7   7   6     4912.40     5080.74     71.99 o 
   9   7   6     3336.53     3229.51     54.67 o 
  11   7   6     6051.10     5844.23    115.78 o 
  13   7   6     4177.52     4446.70     95.79 o 
  15   7   6      595.45      710.25     34.82 o 
 -14   8   6      570.80      524.53     42.51 o 
 -12   8   6     1465.33     1375.35     37.36 o 
 -10   8   6      612.41      609.38     22.17 o 
  -8   8   6      536.79      446.64     18.22 o 
  -6   8   6     6577.64     6112.43    146.69 o 
  -4   8   6       88.38       89.77      5.32 o 
  -2   8   6     4352.71     5066.81     64.70 o 
   0   8   6    57889.75    63902.29    741.66 o 
   2   8   6    10102.64    10211.24    133.16 o 
   4   8   6     1532.80     1430.72     25.62 o 
   6   8   6     3736.16     3556.34     59.23 o 
   8   8   6       51.58       31.64      6.86 o 
  10   8   6      533.98      488.10     25.66 o 
  12   8   6     4606.36     4705.93     99.37 o 
  14   8   6     1313.85     1451.97     57.91 o 
 -15   9   6       49.10       80.00     28.61 o 
 -13   9   6       87.75       93.24     14.93 o 
 -11   9   6      820.80      799.84     27.81 o 
  -9   9   6     1842.39     1783.28     40.84 o 
  -7   9   6      148.03      107.99     10.44 o 
  -5   9   6      154.12      197.23     15.05 o 
  -3   9   6       61.42       75.64      5.77 o 
  -1   9   6     3416.23     3597.21     48.23 o 
   1   9   6     1265.88     1250.57     29.51 o 
   3   9   6      840.82      848.29     19.90 o 
   5   9   6       73.56       92.67      9.12 o 
   7   9   6     1558.52     1676.14     30.31 o 
   9   9   6      314.62      286.05     19.23 o 
  11   9   6      169.73      196.75     22.02 o 
  13   9   6      394.18      383.63     26.21 o 
  15   9   6       49.67       57.32     20.66 o 
 -14  10   6       77.72       71.38     22.02 o 
 -12  10   6        4.88        8.71     11.87 o 
 -10  10   6     1277.69     1121.82     31.75 o 
  -8  10   6     1123.26      983.08     27.97 o 
  -6  10   6     1822.64     1660.84     41.78 o 
  -4  10   6       67.18       90.17      8.67 o 
  -2  10   6     2144.89     2104.61     31.26 o 
   0  10   6     1063.47     1152.18     20.14 o 
   2  10   6      239.69      278.79     13.04 o 
   4  10   6      717.80      675.11     16.85 o 
   6  10   6      254.15      243.82     11.00 o 
   8  10   6      237.05      234.52     28.19 o 
  10  10   6      851.40      840.28     32.00 o 
  12  10   6        8.62        3.74     16.14 o 
  14  10   6        4.40      -14.47     15.87 o 
 -13  11   6      296.09      311.94     22.22 o 
 -11  11   6      264.77      276.16     18.83 o 
  -9  11   6      791.90      777.70     28.09 o 
  -7  11   6      181.07      224.77     14.91 o 
  -5  11   6     1163.53     1023.77     26.94 o 
  -3  11   6      163.78      170.52      7.72 o 
  -1  11   6     5557.99     5367.65     69.84 o 
   1  11   6      457.51      558.08     21.35 o 
   3  11   6      380.54      447.40     16.95 o 
   5  11   6       79.31       71.43      7.11 o 
   7  11   6      532.55      472.54     17.06 o 
   9  11   6     1055.14     1064.81     45.79 o 
  11  11   6      104.57      109.68     17.11 o 
  13  11   6      236.52      296.31     25.85 o 
 -14  12   6      161.85      166.63     21.41 o 
 -12  12   6     1421.00     1445.37     45.54 o 
 -10  12   6      646.45      721.07     26.82 o 
  -8  12   6      274.69      296.64     41.88 o 
  -6  12   6      567.37      588.31     37.35 o 
  -4  12   6     2672.44     2658.60     52.41 o 
  -2  12   6     4316.64     4328.08     58.37 o 
   0  12   6     4576.12     4182.28     77.38 o 
   2  12   6     4908.11     5067.83     72.64 o 
   4  12   6      598.96      578.71     19.73 o 
   6  12   6     4027.14     3519.60     59.37 o 
   8  12   6     4347.43     4338.23     91.23 o 
  10  12   6     1767.56     1711.93     49.43 o 
  12  12   6     1010.89     1022.01     39.75 o 
  14  12   6     1514.44     1557.10     53.18 o 
 -13  13   6      132.51      224.85     23.66 o 
 -11  13   6       44.48       42.28     13.19 o 
  -9  13   6     1670.21     1567.09     40.57 o 
  -7  13   6      172.86      206.99     15.24 o 
  -5  13   6       48.19       38.88      9.20 o 
  -3  13   6      233.86      229.14     14.06 o 
  -1  13   6      436.57      450.58     14.46 o 
   1  13   6     1706.23     1656.03     30.65 o 
   3  13   6      162.60      187.60     12.16 o 
   5  13   6       51.72       25.40      7.65 o 
   7  13   6     1534.12     1272.39     38.88 o 
   9  13   6     1159.91     1122.73     55.51 o 
  11  13   6      508.45      543.36     34.51 o 
  13  13   6        7.44       25.21     19.59 o 
 -12  14   6       45.66       46.20     15.65 o 
 -10  14   6        9.94       12.89     11.72 o 
  -8  14   6      210.41      237.91     17.50 o 
  -6  14   6      187.39      184.36     14.77 o 
  -4  14   6      155.33      160.73     15.74 o 
  -2  14   6      428.86      446.21     14.99 o 
   0  14   6     1294.87     1100.44     24.16 o 
   2  14   6      334.61      352.84     25.56 o 
   4  14   6      238.79      216.73     14.45 o 
   6  14   6      178.64      189.14     17.23 o 
   8  14   6      427.25      440.96     33.96 o 
  10  14   6      143.05      166.44     21.14 o 
  12  14   6       69.43       94.38     21.08 o 
 -11  15   6      771.68      802.88     35.72 o 
  -9  15   6     1413.86     1317.61     40.22 o 
  -7  15   6     1388.95     1457.83     43.52 o 
  -5  15   6     1156.03     1075.91     35.57 o 
  -3  15   6     1732.90     1540.73     42.48 o 
  -1  15   6     3832.99     3729.10     57.77 o 
   1  15   6     2156.63     2115.55     37.97 o 
   3  15   6     2139.50     1871.26     35.05 o 
   5  15   6     1154.55     1135.71     30.38 o 
   7  15   6       78.01       78.68     15.06 o 
   9  15   6      937.55      904.49     35.64 o 
  11  15   6      859.22      793.02     38.20 o 
 -12  16   6     1471.18     1507.22     64.76 o 
 -10  16   6      360.42      388.61     23.87 o 
  -8  16   6      201.55      206.24     20.90 o 
  -6  16   6       77.37       65.88     14.55 o 
  -4  16   6       84.81       82.94     19.21 o 
  -2  16   6       18.85       11.69     10.29 o 
   0  16   6     3244.57     3097.85     50.85 o 
   2  16   6      333.78      353.38     17.02 o 
   4  16   6      768.23      769.48     29.30 o 
   6  16   6      811.54      701.78     30.05 o 
   8  16   6      111.70      129.15     21.85 o 
  10  16   6      897.07      903.23     43.26 o 
  12  16   6      109.50       70.69     22.05 o 
 -11  17   6        1.63       -6.83     15.83 o 
  -9  17   6       10.20       17.37     15.90 o 
  -7  17   6       16.05       12.21     12.99 o 
  -5  17   6      182.31      169.94     18.81 o 
  -3  17   6       34.80       42.22     12.64 o 
  -1  17   6       32.07       45.11     12.25 o 
   1  17   6      401.86      442.37     17.02 o 
   3  17   6      422.50      400.91     21.70 o 
   5  17   6       65.38       74.25     14.24 o 
   7  17   6      284.93      240.97     22.09 o 
   9  17   6        6.78       16.46     15.99 o 
  11  17   6        1.80       13.91     19.67 o 
 -10  18   6      174.61      115.97     37.48 o 
  -8  18   6     2479.09     2282.93     63.85 o 
  -6  18   6      426.49      498.83     38.39 o 
  -4  18   6     1398.66     1384.88     43.64 o 
  -2  18   6     1385.18     1337.32     41.76 o 
   0  18   6      113.58      111.95     18.07 o 
   2  18   6      131.45      175.20     12.50 o 
   4  18   6      703.55      819.02     31.84 o 
   6  18   6     1868.72     1784.87     51.43 o 
   8  18   6     1269.07     1302.05     45.55 o 
  10  18   6     2284.08     2173.48     64.41 o 
  -9  19   6      816.80      770.41     45.13 o 
  -7  19   6      238.57      283.99     25.34 o 
  -5  19   6       47.29       35.64     15.93 o 
  -3  19   6       19.71        4.57     13.06 o 
  -1  19   6       98.60       89.36     16.14 o 
   1  19   6       32.18        9.84      9.02 o 
   3  19   6      213.86      254.98     17.45 o 
   5  19   6       80.39      117.37     19.84 o 
   7  19   6       13.38       -4.30     15.59 o 
   9  19   6     1037.26      937.66     42.50 o 
  -8  20   6      450.10      439.85     37.63 o 
  -6  20   6      284.38      324.94     36.16 o 
  -4  20   6      127.09      153.23     20.51 o 
  -2  20   6     1236.81     1166.06     41.15 o 
   0  20   6       54.59       31.14     14.53 o 
   2  20   6       76.14       88.78     13.17 o 
   4  20   6        7.20       31.72     14.81 o 
   6  20   6      167.37      176.31     21.85 o 
   8  20   6      152.88      135.31     23.68 o 
  -7  21   6      112.60       92.72     41.04 o 
  -5  21   6      109.86      108.42     21.17 o 
  -3  21   6       28.45       17.91     15.87 o 
  -1  21   6       60.38       76.25     18.33 o 
   1  21   6       56.77       59.35     19.27 o 
   3  21   6       16.57       15.65     14.76 o 
   5  21   6       34.05       56.40     18.54 o 
   7  21   6      283.29      241.83     27.21 o 
  -6  22   6     1056.22      987.68     51.54 o 
  -4  22   6      527.59      508.37     55.42 o 
  -2  22   6      302.97      347.60     28.37 o 
   0  22   6     1824.18     1917.87     65.82 o 
   2  22   6      995.38      913.79     79.31 o 
   4  22   6      717.45      772.35     45.02 o 
   6  22   6      110.43      140.45     24.01 o 
  -3  23   6      918.27     1000.57     51.64 o 
  -1  23   6     1032.75     1126.60     51.50 o 
   1  23   6      424.30      372.44     59.42 o 
   3  23   6      599.11      595.16     72.29 o 
 -15   1   7      267.50      353.71     38.62 o 
 -13   1   7       38.24       49.49     24.80 o 
 -11   1   7     4008.09     4002.69    122.08 o 
  -9   1   7     2316.91     2316.26     44.92 o 
  -7   1   7     1367.57     1428.63     22.80 o 
  -5   1   7     2710.71     2606.06     35.56 o 
  -3   1   7      886.93     1393.06     22.61 o 
  -1   1   7      253.40      305.01      7.88 o 
   1   1   7      709.67      666.61     12.42 o 
   3   1   7    10490.43    11065.56    133.09 o 
   5   1   7     1268.24     1187.66     19.92 o 
   7   1   7      638.46      536.65     13.00 o 
   9   1   7      390.28      331.58     15.57 o 
  11   1   7      259.15      124.33     16.17 o 
  13   1   7       45.29       34.08     18.37 o 
  15   1   7       77.16       27.14     31.82 o 
 -16   2   7     1291.91     1147.27     63.76 o 
 -14   2   7     2731.85     2964.03    104.80 o 
 -12   2   7     2857.36     2770.43     94.20 o 
 -10   2   7     7421.79     7296.97    159.70 o 
  -8   2   7    18633.08    19015.07    264.05 o 
  -6   2   7     9403.00     9850.04    119.54 o 
  -4   2   7    19726.85    21156.34    248.77 o 
  -2   2   7    24721.37    24302.71    284.69 o 
   0   2   7     8994.81     9060.11    109.40 o 
   2   2   7     3629.03     4089.15     52.52 o 
   4   2   7    23345.05    23679.73    278.85 o 
   6   2   7    12441.52    12522.19    151.73 o 
   8   2   7    10300.06    10158.10    144.95 o 
  10   2   7     9441.75     8824.97    149.66 o 
  12   2   7     3051.59     3094.90     51.00 o 
  14   2   7     1296.33     1336.07     48.19 o 
  16   2   7     1157.93     1257.22     94.28 o 
 -15   3   7      352.26      334.23     49.36 o 
 -13   3   7      668.16      723.75     43.75 o 
 -11   3   7      207.68      160.89     17.63 o 
  -9   3   7     4974.38     5049.23     97.62 o 
  -7   3   7     2037.19     1849.54     33.46 o 
  -5   3   7     3045.35     3254.70     43.15 o 
  -3   3   7    39568.45    44070.96    544.95 o 
  -1   3   7     3402.04     2988.11     39.49 o 
   1   3   7     5124.18     5023.99     63.12 o 
   5   3   7     1165.61     1136.72     19.44 o 
   7   3   7    11321.38    10955.94    143.58 o 
   9   3   7    16662.97    16194.09    334.03 o 
  11   3   7     1715.40     1732.46     32.94 o 
  13   3   7      538.00      623.90     27.64 o 
  15   3   7      965.33     1308.92     92.64 o 
 -16   4   7      238.13      265.08     38.21 o 
 -14   4   7      583.50      584.01     43.83 o 
 -12   4   7        7.93       25.15     17.37 o 
 -10   4   7     5273.18     5326.01     92.17 o 
  -8   4   7       26.27       43.26      7.80 o 
  -6   4   7      248.64      306.17      8.57 o 
  -4   4   7      220.98      260.06      8.18 o 
  -2   4   7     3841.73     4775.17     60.30 o 
   0   4   7      225.05      215.86      6.75 o 
   2   4   7      653.52      961.32     23.92 o 
   4   4   7      571.36      610.11     12.64 o 
   6   4   7      563.12      512.62     13.20 o 
   8   4   7      227.01      193.27      9.02 o 
  10   4   7     4313.20     4104.93     57.82 o 
  12   4   7        6.62       -7.85     10.26 o 
  14   4   7     1224.43     1259.37     40.99 o 
  16   4   7       90.18      116.97     46.79 o 
 -15   5   7        6.15       -3.53     22.05 o 
 -13   5   7      102.80      119.72     24.43 o 
 -11   5   7      229.73      233.64     15.53 o 
  -9   5   7      114.64       96.78     10.95 o 
  -7   5   7      249.99      240.67     12.79 o 
  -5   5   7      581.04      551.07     11.33 o 
  -3   5   7      205.47      182.30      8.02 o 
  -1   5   7     1407.18     1448.06     22.00 o 
   1   5   7      443.86      497.95     12.01 o 
   3   5   7      479.71      565.43     13.44 o 
   5   5   7       39.51       26.68      4.09 o 
   7   5   7      203.44      208.92      9.11 o 
   9   5   7      341.62      297.87     12.49 o 
  11   5   7       12.99       21.80     10.85 o 
  13   5   7      108.71      121.54     16.90 o 
  15   5   7        9.17        3.13     18.40 o 
 -16   6   7      254.86      378.99     43.21 o 
 -14   6   7      731.40      689.54     47.57 o 
 -12   6   7      684.51      673.68     50.60 o 
 -10   6   7      550.44      555.08     20.79 o 
  -8   6   7      213.33      281.88     14.65 o 
  -6   6   7     4318.60     4111.64     71.74 o 
  -4   6   7      509.03      435.73     11.44 o 
  -2   6   7     2319.37     2898.40     39.16 o 
   0   6   7     6735.71     7574.61     93.14 o 
   2   6   7    14081.39    14456.56    184.89 o 
   4   6   7      334.80      318.95     10.55 o 
   6   6   7     1073.04      946.33     26.24 o 
   8   6   7       43.87       73.10      7.40 o 
  10   6   7       47.64       55.34      8.81 o 
  12   6   7      877.86      847.01     33.56 o 
  14   6   7      705.17      708.92     32.90 o 
 -15   7   7      499.71      482.04     45.14 o 
 -13   7   7      695.97      642.17     44.80 o 
 -11   7   7     1156.59     1169.10     32.69 o 
  -9   7   7     1785.00     1790.50     40.24 o 
  -7   7   7     5527.64     5780.54     97.81 o 
  -5   7   7     1745.92     1864.68     37.10 o 
  -3   7   7      468.88      687.65     18.99 o 
  -1   7   7    20609.47    21730.30    256.47 o 
   1   7   7     1495.67     2020.05     38.15 o 
   3   7   7     6120.20     6275.27     85.31 o 
   5   7   7     5339.09     4912.94    100.66 o 
   7   7   7      869.82      969.00     25.72 o 
   9   7   7     1230.48     1371.49     29.75 o 
  11   7   7      963.16      996.63     34.66 o 
  13   7   7     1544.16     1537.04     47.25 o 
  15   7   7      135.76      167.01     23.44 o 
 -14   8   7      639.27      836.12     75.33 o 
 -12   8   7      835.96      751.12     27.22 o 
 -10   8   7      256.22      212.20     14.96 o 
  -8   8   7      712.29      599.82     20.67 o 
  -6   8   7     3252.02     3606.29    104.51 o 
  -4   8   7      733.55      559.76     12.12 o 
  -2   8   7    13170.09    13797.14    165.65 o 
   0   8   7     2551.06     2573.86     36.27 o 
   2   8   7     1796.21     2091.61     34.17 o 
   4   8   7       75.44      115.12      8.34 o 
   6   8   7     5163.44     5407.21     91.87 o 
   8   8   7     1488.40     1461.02     30.75 o 
  10   8   7     2273.55     2254.67     55.98 o 
  12   8   7      263.97      265.48     21.79 o 
  14   8   7      222.79      196.98     22.35 o 
 -15   9   7      179.09      273.68     37.20 o 
 -13   9   7     1244.43     1207.18     71.59 o 
 -11   9   7      407.98      396.64     20.75 o 
  -9   9   7       42.14       45.83      9.62 o 
  -7   9   7      155.01      128.11     11.38 o 
  -5   9   7      394.66      369.62     15.49 o 
  -3   9   7     1197.43     1037.45     18.39 o 
  -1   9   7     2137.70     2316.06     33.68 o 
   1   9   7     9020.08     9423.23    124.41 o 
   3   9   7      314.96      266.50     10.59 o 
   5   9   7      284.01      329.72     14.00 o 
   7   9   7     1386.86     1249.16     25.30 o 
   9   9   7      214.45      226.57     18.26 o 
  11   9   7       69.23       50.36     13.66 o 
  13   9   7      701.37      749.69     34.38 o 
  15   9   7      156.46      186.98     26.48 o 
 -14  10   7      156.96      212.77     27.79 o 
 -12  10   7      144.59      130.99     15.48 o 
 -10  10   7       74.21       67.64     17.10 o 
  -8  10   7      126.60      135.96     12.40 o 
  -6  10   7       73.92       88.78     14.84 o 
  -4  10   7       12.81       11.61      6.03 o 
  -2  10   7      741.83      761.81     19.80 o 
   0  10   7      454.38      496.61     13.91 o 
   2  10   7      103.13      142.08      8.54 o 
   4  10   7       78.07       77.51      7.18 o 
   6  10   7      326.08      235.96     19.05 o 
   8  10   7      291.04      279.91     13.95 o 
  10  10   7      210.86      231.37     19.86 o 
  12  10   7      166.33      195.39     21.06 o 
  14  10   7       42.32       22.00     18.50 o 
 -13  11   7      129.44      167.45     20.74 o 
 -11  11   7       58.85       67.59     13.06 o 
  -9  11   7      287.40      276.00     20.30 o 
  -7  11   7      112.14       94.06     10.79 o 
  -5  11   7        8.05       11.58      6.60 o 
  -3  11   7      358.57      409.21     11.60 o 
  -1  11   7      485.22      451.17     13.77 o 
   1  11   7      861.25      715.07     17.63 o 
   3  11   7       32.36       35.54      5.76 o 
   5  11   7      135.93      128.90     13.15 o 
   7  11   7     1277.66     1213.17     28.16 o 
   9  11   7       92.24       85.46     15.33 o 
  11  11   7       75.54       60.09     15.79 o 
  13  11   7       17.00       25.34     17.27 o 
 -14  12   7     1354.85     1380.72     43.18 o 
 -12  12   7      157.62      118.48     15.92 o 
 -10  12   7      842.78      814.63     28.37 o 
  -8  12   7     1290.29     1180.59     33.04 o 
  -6  12   7    10682.25     9724.59    158.87 o 
  -4  12   7      764.42      703.42     39.80 o 
  -2  12   7      704.78      724.12     17.59 o 
   0  12   7     2216.32     1908.19     35.44 o 
   2  12   7     2067.97     1890.62     35.06 o 
   4  12   7     2522.60     2252.96     49.40 o 
   6  12   7      649.74      440.28     44.22 o 
   8  12   7      113.11      122.30     16.21 o 
  10  12   7      736.39      763.82     32.58 o 
  12  12   7     1651.70     1708.70     52.82 o 
  14  12   7       98.38       72.40     22.55 o 
 -13  13   7     1811.14     2010.05     53.13 o 
 -11  13   7     3879.77     3803.52     77.63 o 
  -9  13   7     1024.54      960.17     30.81 o 
  -7  13   7     2697.23     2807.74     65.66 o 
  -5  13   7     6830.23     6203.57    107.24 o 
  -3  13   7     5732.31     5145.57    101.80 o 
  -1  13   7    13318.79    12789.02    167.98 o 
   1  13   7     2895.35     2784.73     49.30 o 
   3  13   7     6544.10     6275.08     96.04 o 
   5  13   7     6179.89     5784.88    100.46 o 
   7  13   7     1805.02     1867.04     49.72 o 
   9  13   7      645.91      694.38     31.93 o 
  11  13   7     3997.46     4056.08     92.61 o 
  13  13   7     1635.76     1702.23     55.64 o 
 -12  14   7      512.01      528.79     27.50 o 
 -10  14   7      245.39      290.30     20.47 o 
  -8  14   7      638.07      521.32     30.68 o 
  -6  14   7      116.99      136.79     18.08 o 
  -4  14   7      553.16      507.05     24.17 o 
  -2  14   7     2350.56     2228.07     53.61 o 
   0  14   7     1246.85     1217.19     25.80 o 
   2  14   7      149.45      176.96     10.95 o 
   4  14   7      152.79      131.64     10.29 o 
   6  14   7     1959.72     1700.28     42.60 o 
   8  14   7       41.63       51.58     14.49 o 
  10  14   7       96.29       70.52     23.43 o 
  12  14   7      160.48      156.47     23.61 o 
 -11  15   7       31.28        2.04     13.11 o 
  -9  15   7       42.22       12.63     11.72 o 
  -7  15   7       66.31       63.13     14.25 o 
  -5  15   7      228.17      262.89     19.93 o 
  -3  15   7       46.66       42.43     11.48 o 
  -1  15   7      104.89      115.83     10.03 o 
   1  15   7      357.69      372.84     14.97 o 
   3  15   7       98.81       82.91      9.27 o 
   5  15   7      461.66      443.67     40.32 o 
   7  15   7       20.51        9.34     11.45 o 
   9  15   7      485.93      527.24     29.80 o 
  11  15   7      117.52      111.59     21.83 o 
 -12  16   7      384.77      468.71     48.91 o 
 -10  16   7       54.26        5.91     15.02 o 
  -8  16   7      963.08      887.40     35.86 o 
  -6  16   7       78.96       64.57     14.29 o 
  -4  16   7      748.56      693.72     29.32 o 
  -2  16   7       19.84       20.34     14.08 o 
   0  16   7        8.34        8.80      7.54 o 
   2  16   7        1.46        0.57      7.07 o 
   4  16   7      199.61      215.21     14.50 o 
   6  16   7      355.92      301.74     22.31 o 
   8  16   7      268.02      255.12     23.03 o 
  10  16   7      759.59      709.52     36.16 o 
  12  16   7       21.54       -3.69     19.58 o 
 -11  17   7      698.62      692.00     37.19 o 
  -9  17   7     9135.26     8712.90    264.36 o 
  -7  17   7     5516.76     5148.84    109.62 o 
  -5  17   7     1758.07     1747.29     50.19 o 
  -3  17   7     4776.38     4574.81     96.65 o 
  -1  17   7      505.76      544.53     26.53 o 
   1  17   7     2623.27     2496.16     44.28 o 
   3  17   7     2447.28     2474.25     48.40 o 
   5  17   7     3027.82     2973.74     69.98 o 
   7  17   7     4011.82     3720.17     85.49 o 
   9  17   7     5572.77     5256.79    113.95 o 
  11  17   7      789.14      820.70     44.07 o 
 -10  18   7     2672.51     2509.75     69.47 o 
  -8  18   7     7637.63     6952.12    142.04 o 
  -6  18   7     1345.16     1165.22     41.82 o 
  -4  18   7     1226.23     1297.63     42.76 o 
  -2  18   7      862.47      914.22     34.88 o 
   0  18   7       87.97      128.64     19.59 o 
   2  18   7     2589.02     2545.44     49.78 o 
   4  18   7     4033.98     3857.20     84.91 o 
   6  18   7      118.90      173.19     19.98 o 
   8  18   7     1913.37     1794.40     64.73 o 
  10  18   7      608.27      663.44     37.68 o 
  -9  19   7      535.31      565.18     34.60 o 
  -7  19   7      119.04      117.87     20.50 o 
  -5  19   7       29.99       32.74     16.46 o 
  -3  19   7      162.20      234.10     21.96 o 
  -1  19   7        4.40       12.19     12.56 o 
   1  19   7       29.93       26.12     10.86 o 
   3  19   7      104.84      104.27     13.65 o 
   5  19   7       35.15       15.24     14.65 o 
   7  19   7       39.37      -10.01     15.68 o 
   9  19   7      650.95      604.14     36.20 o 
  -8  20   7      854.33      835.24     39.68 o 
  -6  20   7        1.29       -3.95     16.51 o 
  -4  20   7       35.78       61.02     17.48 o 
  -2  20   7       14.14       33.32     15.21 o 
   0  20   7      307.01      262.11     22.97 o 
   2  20   7        6.69        3.21     11.13 o 
   4  20   7      250.93      292.00     32.63 o 
   6  20   7       20.86       18.47     16.47 o 
   8  20   7       54.37       45.18     19.72 o 
  -7  21   7       13.59       33.72     20.30 o 
  -5  21   7       12.46        0.20     17.97 o 
  -3  21   7       18.22       37.32     18.53 o 
  -1  21   7      930.53      925.06     38.95 o 
   1  21   7       56.79       88.45     38.02 o 
   3  21   7      127.83      175.83     20.53 o 
   5  21   7        1.17       16.03     16.58 o 
   7  21   7        8.69       -4.14     17.49 o 
  -4  22   7      914.00      946.94     41.87 o 
  -2  22   7      384.52      366.81     29.38 o 
   0  22   7     1450.95     1415.62     56.93 o 
   2  22   7      243.19      304.60     56.38 o 
   4  22   7       63.36       90.76     20.10 o 
  -1  23   7       31.57       42.80     21.59 o 
   1  23   7      432.60      512.93     48.08 o 
 -16   0   8      308.51      405.66     60.59 o 
 -14   0   8      207.98      218.04     44.22 o 
 -12   0   8     4296.59     4383.66    190.20 o 
 -10   0   8     2244.92     2216.40    109.49 o 
  -8   0   8     5720.67     5944.83    107.50 o 
  -6   0   8      763.51      857.30     22.72 o 
  -4   0   8    16361.86    18376.37    307.55 o 
  -2   0   8     4316.26     3401.95     63.12 o 
   0   0   8     5388.40     6151.59    108.14 o 
   2   0   8      735.37     1130.25     26.33 o 
   4   0   8    43496.64    46875.13    772.42 o 
   6   0   8     3823.29     3820.33     73.34 o 
   8   0   8     1067.33      978.94     55.75 o 
  10   0   8    14930.52    15099.15    261.65 o 
  12   0   8     3697.00     3768.06     90.93 o 
  14   0   8      986.62     1018.60     76.73 o 
 -15   1   8      125.33      170.96     59.19 o 
 -13   1   8       88.64      124.42     47.84 o 
 -11   1   8      174.98      142.42     23.07 o 
  -9   1   8    10894.05    11139.25    232.24 o 
  -7   1   8       57.42       59.40      5.45 o 
  -5   1   8      428.57      406.80     10.14 o 
  -3   1   8      771.96      963.83     16.64 o 
  -1   1   8     1842.97     1669.05     24.72 o 
   1   1   8     2708.13     2816.21     38.11 o 
   3   1   8     5644.14     5897.21     74.28 o 
   5   1   8      245.74      295.53      9.44 o 
   7   1   8      426.50      369.77     11.33 o 
   9   1   8     3617.15     3423.21     51.69 o 
  11   1   8      465.67      548.16     17.54 o 
  13   1   8      233.50      227.89     16.79 o 
  15   1   8      286.24      305.77     51.23 o 
 -16   2   8      450.56      542.92     47.47 o 
 -14   2   8      203.75      234.34     38.60 o 
 -12   2   8      124.19      118.02     22.74 o 
 -10   2   8    11638.10    12187.68    254.57 o 
  -8   2   8      247.67      284.86     12.02 o 
  -6   2   8      181.74      175.68      7.15 o 
  -4   2   8      439.19      592.50     21.07 o 
  -2   2   8     4026.66     4356.14     55.87 o 
   0   2   8      141.03      136.53      5.96 o 
   2   2   8      225.59      360.51     14.26 o 
   4   2   8     5141.14     5412.46     69.30 o 
   6   2   8      634.41      621.80     14.08 o 
   8   2   8      105.22      104.40      7.73 o 
  10   2   8     8752.76     8850.30    120.84 o 
  12   2   8      260.14      298.33     19.90 o 
  14   2   8       31.52       31.83     16.99 o 
  16   2   8       61.77       14.27     36.96 o 
 -15   3   8     1490.61     1580.76     73.70 o 
 -13   3   8      349.88      377.71     34.81 o 
 -11   3   8      560.67      613.51     35.87 o 
  -9   3   8    15483.03    15847.97    245.21 o 
  -7   3   8     2307.43     2187.80     38.54 o 
  -5   3   8     3051.59     3019.23     40.97 o 
  -1   3   8     4385.66     4592.18     58.69 o 
   1   3   8     5609.27     5272.92     66.67 o 
   3   3   8    24236.02    25572.02    300.74 o 
   5   3   8      231.15      273.78     15.89 o 
   7   3   8      166.18      116.50      7.32 o 
   9   3   8     4632.35     4372.88     90.76 o 
  11   3   8      225.38      265.62     18.39 o 
  13   3   8      124.39      122.85     19.02 o 
  15   3   8       84.39       14.74     34.16 o 
 -16   4   8      358.23      386.80     43.58 o 
 -14   4   8       90.64       72.03     23.49 o 
 -12   4   8      365.97      372.67     86.79 o 
 -10   4   8       62.13       31.34      8.75 o 
  -8   4   8     1896.59     1824.23     38.62 o 
  -6   4   8      122.94      102.86      5.87 o 
  -4   4   8      865.72     1037.21     19.00 o 
  -2   4   8      916.60     1435.68     28.41 o 
   0   4   8      706.58      778.80     14.30 o 
   2   4   8    14076.85    15550.26    185.41 o 
   4   4   8     2334.77     2758.06     38.75 o 
   6   4   8       39.37       18.89      4.25 o 
   8   4   8     1533.35     1418.31     26.99 o 
  10   4   8     1088.76     1039.25     35.80 o 
  12   4   8       31.15       31.14     12.39 o 
  14   4   8      444.44      603.92     30.00 o 
 -15   5   8       98.66      183.31     34.52 o 
 -13   5   8      427.05      504.09     40.02 o 
 -11   5   8     1417.15     1327.27     34.09 o 
  -9   5   8     3647.42     3404.34    119.53 o 
  -7   5   8     1496.50     1456.98     32.85 o 
  -5   5   8     2860.70     2736.27     40.28 o 
  -3   5   8      957.47     1338.35     34.00 o 
  -1   5   8    10579.08    11065.07    133.58 o 
   1   5   8    10158.19    10754.63    139.46 o 
   3   5   8     5519.46     5236.19     72.31 o 
   5   5   8     1095.44      982.26     20.19 o 
   7   5   8     1078.38     1077.38     36.51 o 
   9   5   8      213.54      108.90     34.04 o 
  11   5   8      707.09      738.08     26.10 o 
  13   5   8       44.38       46.66     14.92 o 
  15   5   8       25.14       79.76     22.11 o 
 -14   6   8       42.25       97.97     26.04 o 
 -12   6   8      185.94      177.53     21.37 o 
 -10   6   8       78.66       41.93     11.21 o 
  -8   6   8      121.19      152.14     11.54 o 
  -6   6   8     3985.49     4038.78     71.23 o 
  -4   6   8      108.16      137.72      6.44 o 
  -2   6   8     1135.53     1224.00     20.24 o 
   0   6   8      330.44      374.79      9.60 o 
   2   6   8     3397.49     3582.43     52.15 o 
   4   6   8      791.18      777.13     17.33 o 
   6   6   8      278.35      189.17     18.69 o 
   8   6   8      601.89      580.01     21.17 o 
  10   6   8      171.10      192.03     13.29 o 
  12   6   8     1184.90     1157.03     38.32 o 
  14   6   8       31.63       32.49     16.26 o 
 -15   7   8       33.58       -0.41     25.15 o 
 -13   7   8     2202.64     2266.07     70.08 o 
 -11   7   8     5672.92     5439.78     97.42 o 
  -9   7   8      363.27      371.53     17.81 o 
  -7   7   8      167.22      190.43     29.71 o 
  -5   7   8     3107.25     2745.19     53.78 o 
  -3   7   8      513.53      418.92     10.59 o 
  -1   7   8    11536.73    12159.25    146.97 o 
   1   7   8    19675.81    21520.17    272.23 o 
   3   7   8       31.28       28.93      5.08 o 
   5   7   8      897.54      769.31     25.80 o 
   7   7   8     2865.56     2779.78     44.67 o 
   9   7   8       34.38       31.45      7.61 o 
  11   7   8      587.34      428.49     33.77 o 
  13   7   8      610.94      629.12     50.26 o 
  15   7   8      363.77      449.15     30.87 o 
 -14   8   8      749.14      789.01     52.18 o 
 -12   8   8     1254.43     1239.04     35.35 o 
 -10   8   8     1357.52     1330.55     34.79 o 
  -8   8   8      782.17      674.03     26.21 o 
  -6   8   8     2786.62     2780.20     60.37 o 
  -4   8   8     1775.68     1646.51     25.74 o 
  -2   8   8     2665.77     2701.23     38.20 o 
   0   8   8      696.81      773.96     17.06 o 
   2   8   8     8904.15     8980.91    119.23 o 
   4   8   8     1024.43      817.66     18.50 o 
   6   8   8      167.02      154.97     10.64 o 
   8   8   8       49.42       37.98      6.64 o 
  10   8   8      171.81      132.96     16.16 o 
  12   8   8       71.53       35.12     14.06 o 
  14   8   8      212.85      301.34     26.29 o 
 -15   9   8      127.85      114.50     31.88 o 
 -13   9   8      132.55      156.77     23.88 o 
 -11   9   8      163.70      129.78     14.41 o 
  -9   9   8      694.18      681.05     23.86 o 
  -7   9   8     3166.66     2771.31     54.98 o 
  -5   9   8      121.34      150.64     11.28 o 
  -3   9   8     1260.36     1235.60     37.93 o 
  -1   9   8     1557.54     1673.61     28.92 o 
   1   9   8      278.35      409.43     15.57 o 
   3   9   8       93.49      105.83      7.64 o 
   5   9   8      160.58      173.40      9.87 o 
   7   9   8      757.48      624.42     21.22 o 
   9   9   8     1317.79     1228.83     29.34 o 
  11   9   8      123.87      105.84     16.08 o 
  13   9   8      299.83      301.62     30.46 o 
 -14  10   8      184.51      211.47     28.91 o 
 -12  10   8        9.98        8.95     11.76 o 
 -10  10   8     2423.67     2366.35     52.44 o 
  -8  10   8      518.24      486.42     20.63 o 
  -6  10   8      274.01      356.21     16.98 o 
  -4  10   8      666.92      646.10     20.31 o 
  -2  10   8     1343.88     1440.20     26.22 o 
   0  10   8     1486.69     1326.57     25.60 o 
   2  10   8     8037.99     8032.53    108.85 o 
   4  10   8       50.84       41.39      7.10 o 
   6  10   8       15.49       32.64      6.48 o 
   8  10   8     1071.36     1086.60     27.07 o 
  10  10   8      403.19      377.56     23.94 o 
  12  10   8       10.99       18.66     15.54 o 
  14  10   8      204.68      233.24     27.79 o 
 -13  11   8      808.37      780.12     31.28 o 
 -11  11   8     1414.34     1386.41     38.47 o 
  -9  11   8      447.48      500.94     22.61 o 
  -7  11   8      779.77      740.17     27.78 o 
  -5  11   8     1409.58     1428.46     34.35 o 
  -3  11   8       26.19       22.38      7.12 o 
  -1  11   8     1761.69     2043.74     34.92 o 
   1  11   8    11915.81    12397.12    162.70 o 
   3  11   8      311.42      322.41     12.76 o 
   5  11   8      363.41      395.77     16.87 o 
   7  11   8      280.61      328.66     15.42 o 
   9  11   8       60.09       43.58     13.37 o 
  11  11   8      443.91      413.18     27.17 o 
  13  11   8     2184.20     2209.26     81.07 o 
 -12  12   8      873.62      950.45     33.69 o 
 -10  12   8     1549.74     1596.51     41.87 o 
  -8  12   8      107.29       85.41     14.08 o 
  -6  12   8      453.33      424.53     19.29 o 
  -4  12   8     1968.66     1749.88     55.04 o 
  -2  12   8     1015.54      924.34     23.81 o 
   0  12   8        0.31       -3.77      6.09 o 
   2  12   8      199.73      210.23     11.13 o 
   4  12   8      492.27      443.99     20.83 o 
   6  12   8     2035.40     1685.47     44.85 o 
   8  12   8     1822.48     1652.04     46.62 o 
  10  12   8      117.88       76.86     16.39 o 
  12  12   8       90.90       89.68     19.69 o 
 -13  13   8      234.73      245.31     25.25 o 
 -11  13   8      214.53      276.84     21.21 o 
  -9  13   8      131.16      142.80     15.21 o 
  -7  13   8     1004.85      847.40     27.66 o 
  -5  13   8       29.22       30.69     10.49 o 
  -3  13   8       57.57       68.24     11.73 o 
  -1  13   8      251.21      232.25     11.75 o 
   1  13   8     1875.94     1558.35     30.16 o 
   3  13   8       50.62       41.64      7.50 o 
   5  13   8      168.72      167.36     11.50 o 
   7  13   8      956.37      786.83     30.39 o 
   9  13   8      356.77      347.61     24.36 o 
  11  13   8      251.44      241.66     24.44 o 
  13  13   8      151.39      125.16     24.24 o 
 -12  14   8      572.49      706.27     31.14 o 
 -10  14   8       13.33        6.75     12.27 o 
  -8  14   8       30.56       -4.64     11.27 o 
  -6  14   8      171.96      126.20     15.11 o 
  -4  14   8      440.89      550.07     25.60 o 
  -2  14   8       26.09       21.88     12.19 o 
   0  14   8     1628.57     1530.80     35.96 o 
   2  14   8      115.73      119.29     10.08 o 
   4  14   8      558.82      599.54     19.45 o 
   6  14   8      960.64      810.30     31.19 o 
   8  14   8       49.96       28.77     13.33 o 
  10  14   8       24.07       31.46     15.88 o 
  12  14   8      143.93      173.46     24.43 o 
 -11  15   8      357.97      382.24     27.61 o 
  -9  15   8      466.44      519.45     29.43 o 
  -7  15   8     1674.16     1666.12     48.69 o 
  -5  15   8      496.04      498.14     26.00 o 
  -3  15   8      680.93      707.16     28.95 o 
  -1  15   8      375.63      412.54     19.28 o 
   1  15   8       53.03       62.16      9.46 o 
   3  15   8     1313.18     1283.17     30.52 o 
   5  15   8      624.21      596.56     40.21 o 
   7  15   8     3341.75     3269.97     76.02 o 
   9  15   8     1156.93     1154.98     41.54 o 
  11  15   8      220.83      227.42     28.43 o 
 -10  16   8       61.18       39.54     16.52 o 
  -8  16   8      569.13      553.60     30.46 o 
  -6  16   8       24.68       31.49     14.01 o 
  -4  16   8       70.46       97.15     14.99 o 
  -2  16   8      621.05      626.89     28.56 o 
   0  16   8      304.92      274.43     14.76 o 
   2  16   8       44.98       70.94      9.64 o 
   4  16   8        6.68       14.04      9.00 o 
   6  16   8      360.75      371.06     24.29 o 
   8  16   8      308.47      283.45     24.67 o 
  10  16   8        5.72        7.06     17.36 o 
 -11  17   8      196.96      171.25     33.87 o 
  -9  17   8      638.37      662.63     34.62 o 
  -7  17   8       89.23       68.97     16.66 o 
  -5  17   8       20.45        6.66     15.37 o 
  -3  17   8      174.35      205.62     19.75 o 
  -1  17   8       40.33       54.42     13.29 o 
   1  17   8      560.39      519.03     18.86 o 
   3  17   8      641.03      654.70     23.04 o 
   5  17   8       43.15       55.32     14.61 o 
   7  17   8      391.77      348.51     26.26 o 
   9  17   8      321.35      313.10     26.91 o 
 -10  18   8       89.13       55.52     20.40 o 
  -8  18   8      636.78      608.53     33.72 o 
  -6  18   8      150.90      175.16     20.75 o 
  -4  18   8      936.42      969.04     36.82 o 
  -2  18   8      721.42      711.44     31.33 o 
   0  18   8       51.95       53.45     13.94 o 
   2  18   8      409.17      425.42     18.12 o 
   4  18   8      447.73      481.95     21.60 o 
   6  18   8      567.08      525.34     29.87 o 
   8  18   8      551.74      438.62     30.13 o 
  10  18   8     1479.83     1570.54     54.72 o 
  -9  19   8      167.37      218.70     26.82 o 
  -7  19   8       47.62       24.32     17.85 o 
  -5  19   8       57.67       64.62     17.80 o 
  -3  19   8      181.36      229.71     22.60 o 
  -1  19   8      287.12      347.90     24.82 o 
   1  19   8      955.80      940.97     35.83 o 
   3  19   8      121.31      193.25     17.25 o 
   5  19   8      297.26      285.31     24.41 o 
   7  19   8       44.94       26.59     17.92 o 
   9  19   8      968.10     1036.51     44.92 o 
  -8  20   8      418.37      490.50     33.85 o 
  -6  20   8       29.79        9.24     18.91 o 
  -4  20   8      696.75      730.68     36.28 o 
  -2  20   8       47.91       54.44     18.89 o 
   0  20   8      833.16      891.88     37.13 o 
   2  20   8      393.16      418.26     21.57 o 
   4  20   8     1298.05     1139.41     41.44 o 
   6  20   8      385.20      412.63     29.52 o 
  -5  21   8       45.21       48.06     20.84 o 
  -3  21   8      255.93      258.62     26.38 o 
  -1  21   8      231.45      296.06     29.14 o 
   1  21   8       33.23       73.10     27.44 o 
   3  21   8      722.65      671.92     33.10 o 
   5  21   8        9.57       38.90     17.29 o 
  -4  22   8      322.56      425.18     32.58 o 
  -2  22   8       33.44       48.80     20.43 o 
   0  22   8      564.58      552.57     38.91 o 
   2  22   8      461.37      488.48     64.57 o 
   4  22   8      331.45      340.26     27.73 o 
 -15   1   9     1091.61     1050.74     60.96 o 
 -13   1   9       64.54       33.01     19.94 o 
 -11   1   9     1779.55     1713.45     67.57 o 
  -9   1   9    12889.68    13181.67    272.68 o 
  -7   1   9     2099.94     1882.21     28.93 o 
  -5   1   9     1680.54     1579.22     24.73 o 
  -3   1   9    12547.04    13924.32    177.60 o 
  -1   1   9     1363.41     1520.83     23.61 o 
   1   1   9    13009.82    13251.64    169.70 o 
   3   1   9     9425.06     9964.41    121.92 o 
   5   1   9     1656.13     1664.73     26.73 o 
   7   1   9     1518.67     1379.84     33.08 o 
   9   1   9    15144.03    14866.39    181.91 o 
  11   1   9     2750.68     2626.70     42.34 o 
  13   1   9      569.15      683.91     23.64 o 
 -14   2   9      125.46      144.40     28.41 o 
 -12   2   9      411.73      394.23     44.57 o 
 -10   2   9      510.74      575.46     28.99 o 
  -8   2   9      529.26      519.68     22.70 o 
  -6   2   9      103.66      110.19      8.37 o 
  -4   2   9     1307.49     1356.96     21.93 o 
  -2   2   9       43.53       56.21      4.80 o 
   0   2   9      263.88      240.59      8.00 o 
   2   2   9      331.53      299.61     16.66 o 
   4   2   9     2795.06     2780.17     39.40 o 
   6   2   9       65.23       73.64      6.18 o 
   8   2   9      106.15      105.35      7.98 o 
  10   2   9     1580.56     1472.10     29.07 o 
  12   2   9      418.79      446.28     19.94 o 
  14   2   9       29.76       45.12     22.77 o 
 -15   3   9       13.42        5.08     23.65 o 
 -13   3   9       28.19       29.01     19.08 o 
 -11   3   9      160.84      159.75     24.04 o 
  -9   3   9       24.54       43.90      9.00 o 
  -7   3   9      145.01      186.59     12.36 o 
  -5   3   9       16.01       17.17      4.09 o 
  -3   3   9     1939.23     2273.55     32.58 o 
  -1   3   9      243.26      285.62      8.70 o 
   1   3   9      914.52      953.00     17.10 o 
   3   3   9      143.11      180.86      7.41 o 
   5   3   9       22.31       24.20      4.39 o 
   7   3   9      592.23      547.57     14.48 o 
   9   3   9       72.10       65.00      8.49 o 
  11   3   9      214.43      246.67     19.72 o 
  13   3   9       16.01        5.50     12.22 o 
  15   3   9      237.32      251.26     51.47 o 
 -14   4   9       15.69       16.10     20.23 o 
 -12   4   9      136.99      169.06     31.82 o 
 -10   4   9        4.92       -3.63      7.59 o 
  -8   4   9       70.19       48.04      8.61 o 
  -6   4   9      503.95      459.98     14.53 o 
  -4   4   9     2841.28     2426.79     34.53 o 
  -2   4   9      359.70      434.59     10.70 o 
   0   4   9      669.81      730.26     14.32 o 
   2   4   9      823.21      997.31     17.76 o 
   4   4   9      224.08      224.31      9.63 o 
   6   4   9       38.36       44.35      5.70 o 
   8   4   9      113.54      131.82      9.54 o 
  10   4   9       26.21       38.71      8.14 o 
  12   4   9      448.43      497.52     25.67 o 
  14   4   9       55.04       52.10     16.89 o 
 -15   5   9     1214.96     1349.70     69.39 o 
 -13   5   9     2771.62     2982.60    132.30 o 
 -11   5   9      160.97       72.45     18.28 o 
  -9   5   9       20.27       10.39      7.79 o 
  -7   5   9    15305.15    15184.10    235.30 o 
  -5   5   9     7211.89     7102.65     95.01 o 
  -3   5   9     5248.18     4501.32     58.82 o 
  -1   5   9    17057.11    17959.69    213.47 o 
   1   5   9     1577.95     2214.83     32.17 o 
   3   5   9     2862.41     2405.47     38.11 o 
   5   5   9    11005.95    10101.05    173.97 o 
   7   5   9     9043.20     8242.10    229.04 o 
   9   5   9       12.95       24.53      7.12 o 
  11   5   9     2819.54     2814.87     66.61 o 
  13   5   9     1147.62     1115.03     39.74 o 
  15   5   9     1000.52     1064.89     42.31 o 
 -14   6   9       50.41       19.55     21.47 o 
 -12   6   9      183.26      215.01     25.31 o 
 -10   6   9     1756.33     1663.05     39.23 o 
  -8   6   9      917.10      956.01     40.11 o 
  -6   6   9     3413.29     3120.76    106.96 o 
  -4   6   9     5323.87     5195.58     67.09 o 
  -2   6   9     5743.20     5470.82     70.10 o 
   0   6   9     2458.18     2863.21     42.28 o 
   2   6   9     4381.26     4318.79     61.86 o 
   4   6   9     2627.92     2307.54     37.39 o 
   6   6   9     4868.67     4472.17     65.35 o 
   8   6   9     4974.40     4524.55     67.20 o 
  10   6   9      214.10      198.44     17.31 o 
  12   6   9       83.28       79.45     15.20 o 
  14   6   9      295.64      341.99     28.35 o 
 -15   7   9       20.42      -27.76     21.75 o 
 -13   7   9      146.39      181.53     32.17 o 
 -11   7   9        4.26        5.05      9.66 o 
  -9   7   9       12.27       26.64      8.36 o 
  -7   7   9      223.83      255.19     14.34 o 
  -5   7   9        9.56       16.90      5.21 o 
  -3   7   9      367.49      331.88      9.97 o 
  -1   7   9      290.19      295.03     10.08 o 
   1   7   9     3157.32     2977.78     47.15 o 
   3   7   9      650.22      724.50     17.13 o 
   5   7   9      133.96      145.03      8.91 o 
   7   7   9      211.99      183.83     10.56 o 
   9   7   9       21.21        9.40      6.42 o 
  11   7   9       14.11        2.56     15.53 o 
  13   7   9       47.47       55.66     16.60 o 
  15   7   9        1.15       -5.15     18.76 o 
 -14   8   9       24.78        5.04     22.91 o 
 -12   8   9      158.00      132.62     15.17 o 
 -10   8   9       17.91        8.48     13.82 o 
  -8   8   9      637.37      635.83     24.37 o 
  -6   8   9        7.94       -2.75      8.88 o 
  -4   8   9        7.72       -1.90      6.09 o 
  -2   8   9      461.33      501.98     12.34 o 
   0   8   9      482.99      562.34     18.34 o 
   2   8   9     1761.94     1741.61     30.53 o 
   4   8   9        4.68        6.55      4.62 o 
   6   8   9       40.51       22.73      5.59 o 
   8   8   9       73.11       68.31      8.02 o 
  10   8   9      316.49      308.20     23.97 o 
  12   8   9      619.68      676.53     32.03 o 
  14   8   9      268.39      272.67     26.67 o 
 -13   9   9     3444.84     3438.67     95.89 o 
 -11   9   9     5072.83     5155.71     95.03 o 
  -9   9   9     1232.40     1101.72     31.51 o 
  -7   9   9      187.36      179.04     15.61 o 
  -5   9   9     6226.41     5761.61    100.08 o 
  -3   9   9     3275.88     3183.34     44.76 o 
  -1   9   9     9505.40     9797.10    174.64 o 
   1   9   9    32116.53    31995.91    671.90 o 
   3   9   9     2338.20     2216.62     68.86 o 
   5   9   9     3654.97     3186.25     78.86 o 
   7   9   9     1054.75     1091.04     24.21 o 
   9   9   9     1082.20     1039.98     27.11 o 
  11   9   9     1264.26     1229.03     41.13 o 
  13   9   9     4436.12     4540.47    101.22 o 
 -14  10   9     3328.94     3093.70     91.98 o 
 -12  10   9     4893.14     4879.51     92.95 o 
 -10  10   9     1556.15     1646.21     41.81 o 
  -8  10   9     5244.45     5101.83     91.99 o 
  -6  10   9     5645.85     5499.46     96.26 o 
  -4  10   9     2322.73     2271.44     46.25 o 
  -2  10   9     9224.52     9057.38    121.10 o 
   0  10   9    82228.32    86626.14   1071.47 o 
   2  10   9    10168.06     9695.13    145.13 o 
   4  10   9     2982.49     2567.60     43.26 o 
   6  10   9     5992.23     5522.85     80.21 o 
   8  10   9     1451.01     1294.90     42.65 o 
  10  10   9     3045.22     2839.12     68.52 o 
  12  10   9     4293.71     4333.88     96.83 o 
  14  10   9     3862.53     3957.54     94.82 o 
 -13  11   9      145.05      138.55     18.92 o 
 -11  11   9      517.54      564.36     25.89 o 
  -9  11   9      170.98      190.64     25.97 o 
  -7  11   9      505.71      664.26     23.39 o 
  -5  11   9     2461.73     2441.05     57.33 o 
  -3  11   9       80.14      101.44     10.13 o 
  -1  11   9      514.44      724.12     31.82 o 
   1  11   9     9154.15     8594.13    116.78 o 
   3  11   9        6.81        8.25      5.76 o 
   5  11   9      347.85      321.88     14.74 o 
   7  11   9       71.02       81.73     15.08 o 
   9  11   9        9.61       -0.12     10.95 o 
  11  11   9      269.13      254.96     33.43 o 
  13  11   9      496.62      530.97     33.75 o 
 -12  12   9      182.39      164.00     18.75 o 
 -10  12   9      135.59      132.15     15.45 o 
  -8  12   9      137.18      152.61     16.93 o 
  -6  12   9       98.86      102.65     13.25 o 
  -4  12   9      203.00      197.34     16.70 o 
  -2  12   9        9.42       14.21      6.39 o 
   0  12   9     2684.56     2494.17     41.83 o 
   2  12   9        9.70        1.87      5.99 o 
   4  12   9       16.45       18.00      6.37 o 
   6  12   9       36.86       32.51      7.88 o 
   8  12   9       38.98       31.65     12.26 o 
  10  12   9       47.82       77.76     16.87 o 
  12  12   9      844.14      891.16     39.68 o 
 -13  13   9      282.66      317.95     24.69 o 
 -11  13   9       69.09       63.68     14.68 o 
  -9  13   9       69.69       64.76     13.11 o 
  -7  13   9        7.75       25.07     11.39 o 
  -5  13   9        6.86        5.80      9.60 o 
  -3  13   9      247.10      227.10     17.65 o 
  -1  13   9      668.56      608.74     19.18 o 
   1  13   9     1112.71      999.71     23.15 o 
   3  13   9     1332.40     1197.03     26.18 o 
   5  13   9      112.21       94.34      9.73 o 
   7  13   9       14.76       15.02      8.11 o 
   9  13   9       79.28       73.90     15.46 o 
  11  13   9      206.97      227.88     24.41 o 
  13  13   9      203.76      270.78     29.33 o 
 -12  14   9      172.94      187.88     20.69 o 
 -10  14   9     1039.37      967.06     37.79 o 
  -8  14   9     1332.40     1202.98     40.81 o 
  -6  14   9      904.96      787.51     30.92 o 
  -4  14   9     1578.75     1572.99     44.93 o 
  -2  14   9     2297.83     2389.69     57.95 o 
   0  14   9     3065.31     3258.39     56.20 o 
   2  14   9      732.32      803.81     27.11 o 
   4  14   9     1881.59     1959.90     40.32 o 
   6  14   9      664.50      620.33     64.62 o 
   8  14   9     1981.23     1713.68     49.68 o 
  10  14   9      385.57      420.61     28.92 o 
  12  14   9      699.44      755.66     39.17 o 
 -11  15   9      224.05      240.68     36.72 o 
  -9  15   9       83.53      118.18     26.52 o 
  -7  15   9      273.86      263.33     21.88 o 
  -5  15   9       50.80       44.70     13.08 o 
  -3  15   9      378.53      367.27     22.91 o 
  -1  15   9     2440.05     2373.97     58.34 o 
   1  15   9     2137.33     1983.43     37.20 o 
   3  15   9      315.59      256.42     14.12 o 
   5  15   9       26.79       21.43      9.84 o 
   7  15   9       15.34       26.02     13.58 o 
   9  15   9       33.55        3.99     14.61 o 
  11  15   9      681.43      804.67     39.35 o 
 -10  16   9      204.22      288.80     26.25 o 
  -8  16   9      183.71      194.69     21.88 o 
  -6  16   9      582.78      674.55     33.00 o 
  -4  16   9      986.70      967.88     35.57 o 
  -2  16   9       83.40       78.23     14.03 o 
   0  16   9      473.66      403.75     16.37 o 
   2  16   9      651.33      541.02     19.04 o 
   4  16   9      991.09     1018.96     28.15 o 
   6  16   9      744.14      787.05     32.27 o 
   8  16   9      453.20      402.85     28.23 o 
  10  16   9      110.91      109.04     21.80 o 
  -9  17   9       65.41       81.59     19.23 o 
  -7  17   9        7.76      -10.03     13.16 o 
  -5  17   9       51.95       60.97     17.20 o 
  -3  17   9      196.99      206.04     20.05 o 
  -1  17   9       83.94       66.44     16.11 o 
   1  17   9       19.72       31.64      8.93 o 
   3  17   9      591.64      571.19     20.37 o 
   5  17   9       45.36       19.13     11.23 o 
   7  17   9      137.08      126.27     19.56 o 
   9  17   9       19.73       -2.91     17.50 o 
  -8  18   9      198.50      205.69     24.37 o 
  -6  18   9        5.29        2.26     15.41 o 
  -4  18   9       41.18       40.61     14.92 o 
  -2  18   9       52.40       31.45     14.38 o 
   0  18   9       47.32       96.58     16.30 o 
   2  18   9       63.65       91.11     11.60 o 
   4  18   9       50.22       31.80     11.07 o 
   6  18   9       11.99        5.54     14.20 o 
   8  18   9       58.87       95.21     20.86 o 
  -7  19   9      830.29      840.72     45.21 o 
  -5  19   9        1.56       -6.16     15.93 o 
  -3  19   9       26.79       29.71     16.10 o 
  -1  19   9     1057.51     1026.30     39.00 o 
   1  19   9      218.76      186.48     24.09 o 
   3  19   9        1.50        8.67     10.90 o 
   5  19   9       11.69        9.53     14.46 o 
   7  19   9       94.84       66.16     19.81 o 
  -6  20   9     1027.80      914.75     42.82 o 
  -4  20   9     2572.82     2713.39     99.88 o 
  -2  20   9     3444.97     3362.57     81.60 o 
   0  20   9     1111.81     1027.63     53.55 o 
   2  20   9     1590.38     1794.43     99.60 o 
   4  20   9     2175.16     2111.08     59.13 o 
   6  20   9     1012.46      942.48     50.55 o 
  -5  21   9      464.28      446.75     32.52 o 
  -3  21   9     1494.17     1551.35     81.21 o 
  -1  21   9     1168.54     1210.01     45.69 o 
   1  21   9      141.08      220.87     28.34 o 
   3  21   9     1618.10     1538.83     49.24 o 
   5  21   9     1664.49     1630.53     60.07 o 
  -2  22   9       59.63       92.79     23.01 o 
   0  22   9       85.96       92.87     22.57 o 
   2  22   9       92.98      168.74     36.56 o 
 -14   0  10     2300.62     2578.78    139.20 o 
 -12   0  10     4560.96     4789.79    207.28 o 
 -10   0  10    22620.90    23277.30    819.04 o 
  -8   0  10    11741.81    12053.85    304.45 o 
  -6   0  10     4283.45     4030.85     76.62 o 
  -4   0  10    20407.59    21597.51    361.97 o 
  -2   0  10    15741.56    15812.13    306.30 o 
   0   0  10      151.48      213.73     11.44 o 
   2   0  10    18429.22    19263.44    324.14 o 
   4   0  10    17142.05    18626.76    314.95 o 
   6   0  10     1968.19     1831.22     78.31 o 
   8   0  10     5238.60     5223.05     99.98 o 
  10   0  10    13499.19    13460.37    248.96 o 
  12   0  10     1617.71     1729.89     84.01 o 
 -15   1  10       14.25       -7.14     24.14 o 
 -13   1  10      486.22      532.31     42.25 o 
 -11   1  10      369.55      297.21     30.59 o 
  -9   1  10    10569.30    10532.95    222.26 o 
  -7   1  10     2182.96     2001.86     31.01 o 
  -5   1  10       37.50       51.97      5.94 o 
  -3   1  10     6791.16     7203.20     96.10 o 
  -1   1  10     8410.56     8586.76    112.94 o 
   1   1  10      492.73      780.86     15.55 o 
   3   1  10      387.56      605.27     25.87 o 
   5   1  10      581.47      599.87     19.23 o 
   7   1  10      314.19      289.18     10.97 o 
   9   1  10     3372.80     3329.65     49.68 o 
  11   1  10     3142.41     3125.56     52.23 o 
  13   1  10      339.32      361.76     20.70 o 
 -14   2  10      309.08      324.20     38.20 o 
 -12   2  10       45.54       40.70     19.25 o 
 -10   2  10     3028.61     2820.27     75.08 o 
  -8   2  10      127.14      103.93     10.57 o 
  -6   2  10      313.96      293.71      9.91 o 
  -4   2  10      925.24      900.86     20.28 o 
  -2   2  10      383.65      530.16     12.29 o 
   0   2  10      303.91      372.20     10.35 o 
   2   2  10       32.06       51.39      5.09 o 
   4   2  10      140.89      176.57      8.01 o 
   6   2  10      342.69      316.00     11.08 o 
   8   2  10     1090.66      965.53     20.77 o 
  10   2  10     5055.68     4813.86     72.32 o 
  12   2  10      509.75      637.59     22.80 o 
  14   2  10      442.47      517.89     40.68 o 
 -15   3  10      684.72      794.78     85.16 o 
 -13   3  10       15.01       29.94     21.31 o 
 -11   3  10      903.81      870.58     46.40 o 
  -9   3  10       12.47        9.73      8.15 o 
  -7   3  10      134.73      133.78      9.68 o 
  -5   3  10      130.22      127.97      6.98 o 
  -3   3  10     2973.37     3000.35     41.68 o 
  -1   3  10     2742.17     2601.26     37.03 o 
   1   3  10      345.16      376.74     10.42 o 
   3   3  10      243.74      316.66     12.26 o 
   5   3  10     1076.78      932.02     18.40 o 
   7   3  10      702.92      624.86     17.13 o 
   9   3  10       69.95       76.14      9.21 o 
  11   3  10     4978.71     5006.36     82.53 o 
  13   3  10        0.95       -2.95     12.51 o 
  15   3  10      356.90      350.60     40.61 o 
 -14   4  10      240.40      225.26     34.07 o 
 -12   4  10      290.79      319.41     32.71 o 
 -10   4  10      216.01      193.44     19.93 o 
  -8   4  10      495.43      519.06     19.32 o 
  -6   4  10     2568.40     2421.77     42.65 o 
  -4   4  10      875.57      860.51     16.71 o 
  -2   4  10       56.99       66.72      5.58 o 
   0   4  10     2186.42     2136.72     31.80 o 
   2   4  10        8.37       23.93      6.07 o 
   4   4  10       56.59       59.36      6.35 o 
   6   4  10     1097.06     1066.62     22.69 o 
   8   4  10      731.27      647.37     18.16 o 
  10   4  10      387.95      390.43     17.38 o 
  12   4  10       22.17       22.74     10.16 o 
  14   4  10       18.92       31.98     16.48 o 
 -15   5  10      700.01      747.04     54.78 o 
 -13   5  10      193.88      242.92     32.00 o 
 -11   5  10     2592.79     2495.22     71.02 o 
  -9   5  10      295.11      347.61     17.47 o 
  -7   5  10     1275.57     1237.11     30.38 o 
  -5   5  10     2427.44     2363.17     51.37 o 
  -3   5  10     1428.78     1326.87     22.35 o 
  -1   5  10      265.38      240.63      8.68 o 
   1   5  10       15.72       37.22     10.66 o 
   3   5  10      219.64      233.46     10.22 o 
   5   5  10     3318.01     2708.51     68.46 o 
   7   5  10     1528.36     1382.69     27.53 o 
   9   5  10      327.92      332.93     16.43 o 
  11   5  10      149.99       65.73     11.90 o 
  13   5  10      450.06      510.64     28.52 o 
  15   5  10       66.46       69.76     21.57 o 
 -14   6  10        2.84       -6.57     22.08 o 
 -12   6  10        0.84        3.68     13.45 o 
 -10   6  10      333.33      313.50     17.67 o 
  -8   6  10        2.69       14.87      7.85 o 
  -6   6  10       33.34       22.56      6.20 o 
  -4   6  10     1071.25      966.49     18.30 o 
  -2   6  10      928.66      894.70     17.20 o 
   0   6  10     3461.92     3459.49     51.40 o 
   2   6  10       73.53      100.70      7.38 o 
   4   6  10      544.09      576.31     15.43 o 
   6   6  10      301.14      257.95     11.79 o 
   8   6  10        6.61        0.60      5.74 o 
  10   6  10      902.70      844.44     24.32 o 
  12   6  10        5.61        8.72     11.94 o 
  14   6  10       50.08       40.17     17.70 o 
 -13   7  10      280.42      216.08     32.41 o 
 -11   7  10      342.66      379.09     20.42 o 
  -9   7  10     2085.44     2146.48     46.77 o 
  -7   7  10      415.64      441.46     18.52 o 
  -5   7  10      338.41      340.53     15.33 o 
  -3   7  10      811.09      739.07     19.25 o 
  -1   7  10     2056.59     1897.35     32.13 o 
   1   7  10      278.16      296.95     11.42 o 
   3   7  10     1436.33     1304.40     36.58 o 
   5   7  10      376.61      314.39     12.45 o 
   7   7  10      366.50      272.39     15.84 o 
   9   7  10     2142.98     2097.35     38.47 o 
  11   7  10       26.86       26.21     12.86 o 
  13   7  10      723.54      893.64     37.82 o 
 -14   8  10      175.02      213.83     35.15 o 
 -12   8  10        1.50       14.39     21.42 o 
 -10   8  10       32.58       48.43     11.41 o 
  -8   8  10      192.53      186.45     31.82 o 
  -6   8  10       48.24       34.67     13.28 o 
  -4   8  10      252.15      250.18     11.73 o 
  -2   8  10       58.23       62.02      6.73 o 
   0   8  10       88.86      130.76      9.02 o 
   2   8  10      315.04      294.67     14.72 o 
   4   8  10       14.15       13.47      5.27 o 
   6   8  10      731.03      589.38     24.74 o 
   8   8  10     3149.36     2941.42     48.92 o 
  10   8  10       62.87       60.40     18.33 o 
  12   8  10        4.58       12.58     15.42 o 
  14   8  10      193.40      194.64     25.06 o 
 -13   9  10      318.85      386.66     42.83 o 
 -11   9  10       41.31       60.57     14.23 o 
  -9   9  10      409.94      408.66     20.36 o 
  -7   9  10       20.03       23.77      8.36 o 
  -5   9  10     2061.27     1974.33     42.32 o 
  -3   9  10        6.52        0.33      4.95 o 
  -1   9  10     1248.74     1289.85     25.54 o 
   1   9  10     1907.56     1797.52     32.48 o 
   3   9  10       32.84       31.21      6.30 o 
   5   9  10      246.26      259.99     12.47 o 
   7   9  10      333.30      387.58     15.22 o 
   9   9  10       88.15       96.15     14.95 o 
  11   9  10        2.46       -0.36     13.19 o 
  13   9  10       87.53       83.82     20.78 o 
 -12  10  10      916.63      875.53     31.77 o 
 -10  10  10     1125.44     1064.20     32.80 o 
  -8  10  10      178.03      192.92     17.47 o 
  -6  10  10      168.56       98.90     11.05 o 
  -4  10  10      517.53      378.15     19.97 o 
  -2  10  10      279.22      296.86     11.96 o 
   0  10  10    15097.14    15048.80    210.15 o 
   2  10  10     3837.03     3618.44     55.74 o 
   4  10  10       56.09       58.04      7.48 o 
   6  10  10      373.11      466.06     17.97 o 
   8  10  10      802.43      840.08     24.90 o 
  10  10  10      204.13      167.58     19.12 o 
  12  10  10     1141.05     1199.62     44.15 o 
 -13  11  10     3561.84     3714.84    103.75 o 
 -11  11  10      669.19      601.56     26.85 o 
  -9  11  10      506.18      539.21     23.97 o 
  -7  11  10      228.79      244.11     17.04 o 
  -5  11  10      365.59      288.54     19.03 o 
  -3  11  10     1700.03     1433.96     40.79 o 
  -1  11  10    10333.26     9949.13    133.44 o 
   1  11  10     7955.07     7432.55    160.77 o 
   3  11  10     2177.52     1931.98     35.25 o 
   5  11  10      782.07      652.00     18.82 o 
   7  11  10      728.63      651.12     21.23 o 
   9  11  10      243.12      268.18     29.88 o 
  11  11  10      629.89      631.22     32.77 o 
  13  11  10     1619.01     1646.50     69.66 o 
 -12  12  10      298.41      357.87     24.17 o 
 -10  12  10      372.85      369.54     22.02 o 
  -8  12  10      372.01      388.26     23.97 o 
  -6  12  10      886.99      951.61     33.29 o 
  -4  12  10      637.45      656.10     29.28 o 
  -2  12  10      171.64      199.11     14.15 o 
   0  12  10      752.62      720.82     22.50 o 
   2  12  10       17.86       39.53      7.24 o 
   4  12  10     2119.21     1985.81     36.77 o 
   6  12  10       93.33       81.18     12.01 o 
   8  12  10       38.74       30.06     13.30 o 
  10  12  10     1764.02     1810.58     93.10 o 
  12  12  10      182.47      181.81     24.68 o 
 -11  13  10       54.89       23.24     15.70 o 
  -9  13  10       88.47       69.71     15.55 o 
  -7  13  10       15.19        2.08     11.06 o 
  -5  13  10      351.83      320.47     21.65 o 
  -3  13  10       23.98       46.87     12.02 o 
  -1  13  10     1044.32      988.62     23.26 o 
   1  13  10      191.51      227.47     12.56 o 
   3  13  10      293.69      320.33     14.53 o 
   5  13  10      145.67      145.41     12.20 o 
   7  13  10      132.64      141.02     13.31 o 
   9  13  10        5.20        9.64     13.45 o 
  11  13  10       60.34       69.38     20.03 o 
 -12  14  10        2.10      -10.09     17.15 o 
 -10  14  10       14.52       12.77     14.08 o 
  -8  14  10      260.78      318.91     24.31 o 
  -6  14  10     1599.36     1491.71     44.92 o 
  -4  14  10      207.77      183.91     17.89 o 
  -2  14  10      434.38      449.63     31.77 o 
   0  14  10     1634.04     1463.79     30.28 o 
   2  14  10      190.22      225.56     14.44 o 
   4  14  10      905.77      893.93     23.75 o 
   6  14  10      122.93      115.77     12.79 o 
   8  14  10       20.78       25.68     14.52 o 
  10  14  10      190.14      200.53     22.60 o 
  12  14  10       24.69       18.97     19.91 o 
 -11  15  10      520.97      668.36     36.12 o 
  -9  15  10     2176.66     2036.65     58.45 o 
  -7  15  10     2983.03     2628.58     66.56 o 
  -5  15  10     1746.20     1793.76     50.65 o 
  -3  15  10     2746.81     2522.60     62.55 o 
  -1  15  10       22.97       17.62     10.93 o 
   1  15  10      117.78      100.50     10.52 o 
   3  15  10     1061.66     1069.36     26.32 o 
   5  15  10     1178.00     1122.43     30.09 o 
   7  15  10     3401.61     3082.87     74.01 o 
   9  15  10     1263.24     1182.01     42.87 o 
  11  15  10      120.33      106.12     22.34 o 
 -10  16  10        8.99      -10.96     17.06 o 
  -8  16  10      702.86      648.62     33.53 o 
  -6  16  10      960.83      939.30     36.20 o 
  -4  16  10      631.77      626.86     30.89 o 
  -2  16  10       39.55       36.83     12.88 o 
   0  16  10      472.14      460.47     24.38 o 
   2  16  10       21.51       24.56      8.68 o 
   4  16  10      385.98      327.43     17.93 o 
   6  16  10      172.68      146.52     18.04 o 
   8  16  10      180.27      182.03     21.30 o 
  10  16  10       77.42       79.76     20.66 o 
  -9  17  10      126.42      127.26     21.66 o 
  -7  17  10       81.10       56.92     16.63 o 
  -5  17  10       68.87       35.80     23.54 o 
  -3  17  10        6.63      -11.68     12.06 o 
  -1  17  10      107.72       83.35     16.11 o 
   1  17  10      105.69      148.56     12.92 o 
   3  17  10        0.38        1.31      9.00 o 
   5  17  10       19.01       19.55     10.95 o 
   7  17  10      353.97      286.26     24.73 o 
   9  17  10       72.79       81.09     21.72 o 
  -8  18  10      173.89      199.24     24.44 o 
  -6  18  10      458.57      457.50     29.76 o 
  -4  18  10      118.02      133.86     20.51 o 
  -2  18  10        9.97       19.36     14.52 o 
   0  18  10       11.87       10.03     13.67 o 
   2  18  10      101.01      134.81     13.53 o 
   4  18  10      324.95      372.59     20.45 o 
   6  18  10       29.97       43.40     16.57 o 
   8  18  10       30.21       14.95     17.64 o 
  -7  19  10      622.49      581.34     35.50 o 
  -5  19  10      460.14      421.84     30.10 o 
  -3  19  10      607.49      563.12     31.85 o 
  -1  19  10      460.72      504.77     29.84 o 
   1  19  10      452.87      520.91     35.19 o 
   3  19  10      657.72      651.12     27.32 o 
   5  19  10      536.77      515.20     38.33 o 
   7  19  10       58.80       56.60     21.04 o 
  -6  20  10      409.01      415.66     32.09 o 
  -4  20  10     1006.07     1019.97     44.57 o 
  -2  20  10      258.12      296.43     26.49 o 
   0  20  10      258.93      324.63     26.83 o 
   2  20  10      502.68      498.45     36.09 o 
   4  20  10     1164.44     1140.18     42.54 o 
   6  20  10      328.33      330.09     28.63 o 
  -3  21  10       76.80      115.01     23.27 o 
  -1  21  10       14.64       15.25     18.36 o 
   1  21  10      182.43      211.07     30.31 o 
   3  21  10      166.53      263.10     50.43 o 
   0  22  10       21.64       -2.97     19.78 o 
 -15   1  11       12.56       -4.83     24.40 o 
 -13   1  11      140.53      180.30     31.02 o 
 -11   1  11      263.45      285.42     31.34 o 
  -9   1  11     1274.06     1247.18     99.08 o 
  -7   1  11      507.89      554.23     18.54 o 
  -5   1  11      490.87      409.28     11.62 o 
  -3   1  11     4022.38     3946.34     56.80 o 
  -1   1  11      371.60      416.71     12.07 o 
   1   1  11     1891.19     1804.27     28.35 o 
   3   1  11      994.57     1254.00     29.68 o 
   5   1  11       78.29       87.92      6.95 o 
   7   1  11      284.04      247.84     11.00 o 
   9   1  11     1197.32     1189.52     26.64 o 
  11   1  11      912.98      955.26     25.04 o 
  13   1  11        8.16       16.49     12.78 o 
 -14   2  11     1575.18     1596.01     74.69 o 
 -12   2  11     1626.81     1603.55     68.73 o 
 -10   2  11     2661.58     2688.28     91.56 o 
  -8   2  11     2828.85     2807.58     54.26 o 
  -6   2  11     6205.36     5969.40     77.33 o 
  -4   2  11     6288.63     6046.48     82.94 o 
  -2   2  11     8154.02     8117.46    101.34 o 
   0   2  11     4086.28     4124.83     55.30 o 
   2   2  11     9081.21     8941.14    111.29 o 
   4   2  11     7808.38     7074.17    133.82 o 
   6   2  11     8013.41     7674.05     98.46 o 
   8   2  11     4409.64     4124.99     63.07 o 
  10   2  11     1855.76     1801.70     35.56 o 
  12   2  11     2287.46     2306.36     62.45 o 
  14   2  11     1792.22     1899.43     76.51 o 
 -15   3  11     1601.29     1802.34     82.96 o 
 -13   3  11       93.84      108.04     27.70 o 
 -11   3  11     2504.21     2462.00     88.33 o 
  -9   3  11     8654.38     8286.17    237.21 o 
  -7   3  11     2028.90     1900.97     36.52 o 
  -5   3  11     2148.65     2025.06     31.29 o 
  -3   3  11     1445.21     2059.55     65.62 o 
  -1   3  11      786.57      695.04     15.84 o 
   1   3  11     1136.25     1041.93     19.34 o 
   3   3  11    24630.31    25063.08    297.04 o 
   5   3  11     3223.41     2962.18     46.96 o 
   7   3  11      651.25      753.87     22.21 o 
   9   3  11     1402.15     1357.96     38.61 o 
  11   3  11      172.53      150.83     13.35 o 
  13   3  11      135.69      187.17     20.65 o 
  15   3  11      527.69      588.72     49.13 o 
 -14   4  11      202.80      242.33     37.36 o 
 -12   4  11      440.82      522.18     40.43 o 
 -10   4  11     1204.86     1232.52     44.41 o 
  -8   4  11      435.22      446.41     18.77 o 
  -6   4  11      524.27      485.53     16.02 o 
  -4   4  11       12.96       14.55      4.63 o 
  -2   4  11     6013.51     6039.27     77.68 o 
   0   4  11       43.23       43.13      5.08 o 
   2   4  11     1422.48     1499.55     30.59 o 
   4   4  11      181.83      180.37      9.90 o 
   6   4  11       29.12       17.48      6.11 o 
   8   4  11      299.52      285.07     13.53 o 
  10   4  11     2344.31     2190.51     41.27 o 
  12   4  11      299.62      332.98     18.42 o 
  14   4  11       13.66       21.67     16.87 o 
 -13   5  11       16.26      -12.68     18.60 o 
 -11   5  11      117.35      114.96     18.98 o 
  -9   5  11      315.77      311.37     17.19 o 
  -7   5  11      253.70      215.32     13.58 o 
  -5   5  11      250.38      215.05     11.22 o 
  -3   5  11        2.56        8.95      4.40 o 
  -1   5  11     1118.98     1088.55     19.90 o 
   1   5  11       74.43       90.30      7.20 o 
   3   5  11        7.54       17.97      5.20 o 
   5   5  11       25.66       14.94      5.47 o 
   7   5  11       44.36       35.43      7.33 o 
   9   5  11       17.77        9.05      7.44 o 
  11   5  11      112.53      131.40     13.25 o 
  13   5  11      287.06      313.19     25.00 o 
 -14   6  11       12.28       28.28     25.23 o 
 -12   6  11     1048.84     1199.14     61.41 o 
 -10   6  11       91.92       61.03     12.89 o 
  -8   6  11      591.48      595.09     21.51 o 
  -6   6  11       38.43       42.29     12.04 o 
  -4   6  11      414.86      444.48     12.30 o 
  -2   6  11      563.99      506.26     15.24 o 
   0   6  11     8503.61     7518.57    122.70 o 
   2   6  11      872.83      851.80     22.24 o 
   4   6  11      635.14      666.90     18.77 o 
   6   6  11      257.08      209.10     11.34 o 
   8   6  11      650.43      606.51     18.40 o 
  10   6  11     1201.66     1247.47     31.19 o 
  12   6  11      700.86      745.71     40.15 o 
  14   6  11      210.16      246.70     25.94 o 
 -13   7  11      753.62      755.74     51.68 o 
 -11   7  11      654.61      618.81     34.03 o 
  -9   7  11      180.72      176.28     14.77 o 
  -7   7  11      303.77      312.78     37.43 o 
  -5   7  11      420.45      416.91     24.08 o 
  -3   7  11     1992.98     1943.59     30.69 o 
  -1   7  11     1161.37     1313.72     25.56 o 
   1   7  11     6454.92     6322.86     88.05 o 
   3   7  11      129.40      153.89      9.41 o 
   5   7  11     1014.03      861.53     21.54 o 
   7   7  11     5351.40     4715.25     70.84 o 
   9   7  11      932.89      838.54     22.56 o 
  11   7  11      931.79      841.36     39.88 o 
  13   7  11      938.32     1001.39     40.16 o 
 -14   8  11      360.44      421.91     43.75 o 
 -12   8  11       88.00       73.65     19.22 o 
 -10   8  11        7.49        6.54      9.57 o 
  -8   8  11      718.01      683.08     24.23 o 
  -6   8  11     9216.17     8060.07    133.41 o 
  -4   8  11       79.97       95.18     10.05 o 
  -2   8  11       51.07       70.00      7.31 o 
   0   8  11     1902.69     1700.18     31.15 o 
   2   8  11      187.25      181.39     13.29 o 
   4   8  11      650.34      694.83     18.47 o 
   8   8  11      196.12      175.25     13.15 o 
  10   8  11      116.02      163.60     14.21 o 
  12   8  11      798.15      922.60     38.67 o 
  14   8  11       92.84       84.75     22.34 o 
 -13   9  11       15.48       11.18     19.29 o 
 -11   9  11       42.93       13.81     11.97 o 
  -9   9  11        8.76       18.41      9.97 o 
  -7   9  11      808.56      840.00     26.51 o 
  -5   9  11     1374.94     1142.85     34.50 o 
  -3   9  11      381.80      337.12     16.17 o 
  -1   9  11      219.86      220.99     11.17 o 
   1   9  11     2049.49     1834.68     33.24 o 
   3   9  11      597.41      552.88     16.64 o 
   5   9  11     1850.10     1392.27     28.64 o 
   7   9  11       68.57       67.02     10.59 o 
   9   9  11        6.89       -0.02      8.85 o 
  11   9  11      707.05      721.04     33.47 o 
  13   9  11      125.20      139.61     24.36 o 
 -12  10  11     1912.85     1919.98     49.54 o 
 -10  10  11       22.08       25.89     13.77 o 
  -8  10  11       35.22       44.46     10.64 o 
  -6  10  11       40.72       48.67     11.23 o 
  -4  10  11       76.95       66.07     10.92 o 
  -2  10  11       10.49       12.86      5.93 o 
   0  10  11     4278.42     4033.43     73.46 o 
   2  10  11      100.98      109.78      9.06 o 
   4  10  11       64.95       67.88      8.07 o 
   6  10  11       18.04       23.57      7.37 o 
   8  10  11      177.03      226.87     15.08 o 
  10  10  11       49.13       31.68     15.09 o 
  12  10  11      401.35      323.68     27.24 o 
 -13  11  11       22.86       30.51     22.15 o 
 -11  11  11      541.38      555.89     26.87 o 
  -9  11  11        6.67        3.04     11.90 o 
  -7  11  11     1056.10      895.18     32.89 o 
  -5  11  11       73.25       44.49     10.45 o 
  -3  11  11        3.83        5.32      9.12 o 
  -1  11  11      893.35      900.95     21.50 o 
   1  11  11      579.72      625.70     17.95 o 
   3  11  11       62.84       69.38      8.59 o 
   5  11  11      177.48      205.92     12.36 o 
   7  11  11      393.02      318.11     15.35 o 
   9  11  11       80.37      118.42     19.53 o 
  11  11  11      331.58      347.41     27.55 o 
  13  11  11      119.42      131.64     23.81 o 
 -12  12  11     1332.88     1446.10     48.52 o 
 -10  12  11     1626.08     1685.03     50.75 o 
  -8  12  11      648.47      579.50     28.63 o 
  -6  12  11     1174.59     1040.34     43.69 o 
  -4  12  11     1983.46     1757.46     62.62 o 
  -2  12  11      424.51      544.05     21.76 o 
   0  12  11      313.69      313.02     13.90 o 
   2  12  11     3235.34     2946.61     48.94 o 
   4  12  11      505.17      565.60     18.58 o 
   6  12  11     3795.53     3518.66     62.32 o 
   8  12  11     3019.29     2770.37     53.61 o 
  10  12  11       91.80       57.62     20.60 o 
  12  12  11      144.51      162.22     24.18 o 
 -11  13  11     1502.50     1377.22     54.91 o 
  -9  13  11     2439.63     2318.16     61.89 o 
  -7  13  11     1208.14     1114.03     38.87 o 
  -5  13  11     1794.77     1880.53     51.25 o 
  -3  13  11     3630.68     3593.12     79.17 o 
  -1  13  11     2016.13     2191.73     47.60 o 
   1  13  11    13409.40    12844.54    171.40 o 
   3  13  11     2731.59     2617.72     45.65 o 
   5  13  11     1899.47     1995.52     38.64 o 
   7  13  11     4044.54     3804.53     67.68 o 
   9  13  11     1825.03     1741.73     51.77 o 
  11  13  11      526.17      547.98     43.02 o 
 -10  14  11       14.02        0.47     15.15 o 
  -8  14  11      286.42      303.39     24.23 o 
  -6  14  11      563.05      582.33     29.39 o 
  -4  14  11      191.19      208.72     19.04 o 
  -2  14  11      110.19      122.59     16.41 o 
   0  14  11     2744.70     2705.79     49.01 o 
   2  14  11      332.99      378.85     18.19 o 
   4  14  11      266.76      281.48     15.14 o 
   6  14  11       32.96       43.89     10.49 o 
   8  14  11       29.35       29.79     14.35 o 
  10  14  11        4.83       -3.86     15.99 o 
 -11  15  11        6.69      -12.62     18.44 o 
  -9  15  11       63.32       79.45     18.08 o 
  -7  15  11       82.67       81.16     16.52 o 
  -5  15  11        4.66        3.03     11.97 o 
  -3  15  11       46.74       57.90     14.19 o 
  -1  15  11       36.53        9.93     11.99 o 
   1  15  11      104.02      106.04     10.90 o 
   3  15  11        3.18        4.52      8.30 o 
   5  15  11       31.52       10.98      9.67 o 
   7  15  11       19.93        7.67     13.41 o 
   9  15  11       80.33       35.03     16.89 o 
 -10  16  11     1087.13     1140.90     49.83 o 
  -8  16  11      195.84      187.62     22.34 o 
  -6  16  11      456.00      404.46     51.12 o 
  -4  16  11       84.34      126.00     17.80 o 
  -2  16  11      331.91      270.54     35.35 o 
   0  16  11       90.52      103.60     16.45 o 
   2  16  11       93.62      135.49     12.07 o 
   4  16  11      254.21      298.74     16.61 o 
   6  16  11       83.25      102.92     13.74 o 
   8  16  11       13.41      -13.17     14.65 o 
  10  16  11       85.52       64.80     20.87 o 
  -9  17  11     1638.17     1896.37     59.63 o 
  -7  17  11     1666.65     1677.69     53.14 o 
  -5  17  11     1157.56     1007.20     41.69 o 
  -3  17  11     1365.59     1511.75     48.14 o 
  -1  17  11     3853.55     3708.44     84.79 o 
   1  17  11      799.20      951.07     35.73 o 
   3  17  11     2953.87     2810.11     59.42 o 
   5  17  11      944.47      996.24     34.45 o 
   7  17  11     1289.16     1464.63     48.93 o 
   9  17  11     2831.86     2786.80     75.06 o 
  -8  18  11       45.98       67.80     20.20 o 
  -6  18  11      722.46      775.20     37.67 o 
  -4  18  11     1246.62     1315.62     74.21 o 
  -2  18  11     1272.04     1327.20     50.49 o 
   0  18  11      404.23      378.11     26.81 o 
   2  18  11      623.41      690.57     23.61 o 
   4  18  11      523.22      605.20     25.08 o 
   6  18  11     1048.17      981.11     39.43 o 
   8  18  11      804.88      807.22     40.13 o 
  -7  19  11        2.58       14.67     18.52 o 
  -5  19  11       23.06       29.30     18.75 o 
  -3  19  11      361.53      383.22     28.68 o 
  -1  19  11        4.15       -1.30     14.90 o 
   1  19  11       20.26       28.94     16.38 o 
   3  19  11       29.95       36.36     13.28 o 
   5  19  11       19.34       40.02     17.40 o 
   7  19  11        0.44        1.69     19.14 o 
  -4  20  11       97.02      116.64     23.16 o 
  -2  20  11      287.28      287.93     27.51 o 
   0  20  11      264.07      271.30     28.41 o 
   2  20  11      129.55      128.40     32.14 o 
   4  20  11       10.18        0.92     16.62 o 
  -3  21  11       28.26       32.19     20.85 o 
  -1  21  11       16.39       17.61     22.02 o 
   1  21  11      271.06      294.25     33.17 o 
   3  21  11       72.66       90.47     32.41 o 
 -14   0  12        1.27      -13.33     34.16 o 
 -12   0  12      688.17      593.99     61.29 o 
 -10   0  12       42.86       22.22     26.44 o 
  -8   0  12      258.80      272.12     40.00 o 
  -6   0  12      197.86      221.91     14.38 o 
  -4   0  12      748.12      839.36     24.72 o 
  -2   0  12      353.13      432.50     19.88 o 
   0   0  12      428.58      374.99     16.15 o 
   2   0  12     4424.22     4072.99    145.10 o 
   4   0  12     3286.09     3310.88     70.20 o 
   6   0  12       45.26       28.57      8.01 o 
   8   0  12     1199.68     1113.86     64.53 o 
  10   0  12      575.45      640.00     52.73 o 
  12   0  12       67.08       70.75     18.83 o 
  14   0  12       20.96        2.72     24.37 o 
 -13   1  12        9.96       -8.48     22.81 o 
 -11   1  12       54.56       56.32     20.75 o 
  -9   1  12     8779.88     8898.42    192.76 o 
  -7   1  12       15.51       12.77      7.05 o 
  -5   1  12      169.68      200.17      9.10 o 
  -3   1  12      451.42      636.48     31.10 o 
  -1   1  12      211.66      230.24      9.93 o 
   1   1  12       15.38       36.91      5.36 o 
   3   1  12     7881.73     8077.02    102.35 o 
   5   1  12      240.36      260.39     10.83 o 
   7   1  12        1.82        5.32      6.58 o 
   9   1  12     1226.07     1139.03     44.90 o 
  11   1  12      463.96      477.08     20.52 o 
  13   1  12       26.09       24.66     13.75 o 
 -14   2  12      708.14      676.01     51.85 o 
 -12   2  12       39.09       39.42     21.81 o 
 -10   2  12    10014.84    10128.25    270.54 o 
  -8   2  12      434.26      422.27     18.58 o 
  -6   2  12      133.94      118.48      8.21 o 
  -4   2  12      703.74      725.02     17.90 o 
  -2   2  12    14420.11    14724.66    178.19 o 
   0   2  12      461.99      439.89     13.20 o 
   2   2  12     1765.32     2141.71     33.27 o 
   4   2  12     1627.75     1753.14     29.25 o 
   6   2  12      108.71      152.57     10.47 o 
   8   2  12      215.13      226.56     15.90 o 
  10   2  12     7621.32     7576.12    108.03 o 
  12   2  12      247.96      306.17     18.70 o 
  14   2  12       51.95       46.01     21.82 o 
 -13   3  12      870.08      960.50     55.74 o 
 -11   3  12     1582.11     1640.80     68.87 o 
  -7   3  12     5765.32     5388.03     92.85 o 
  -5   3  12     2886.11     2752.76     43.18 o 
  -3   3  12     7302.44     7153.34     91.13 o 
  -1   3  12     9103.48     8507.09    126.42 o 
   1   3  12     2826.08     2736.87     49.33 o 
   3   3  12      548.98      743.26     27.81 o 
   5   3  12     2063.01     2030.27     35.86 o 
   7   3  12     4564.99     4164.66     63.82 o 
   9   3  12     4192.80     4081.21     64.31 o 
  11   3  12     3135.14     3151.17     54.12 o 
  13   3  12       83.78       58.20     21.07 o 
 -14   4  12      610.13      732.72     52.85 o 
 -12   4  12        5.67       -4.67     31.70 o 
 -10   4  12      811.35      856.19     36.85 o 
  -8   4  12     1173.73     1131.21     30.24 o 
  -6   4  12     1899.46     1787.29     41.35 o 
  -4   4  12      386.54      345.45     11.29 o 
  -2   4  12      288.87      314.76     16.45 o 
   0   4  12      301.66      273.90     10.09 o 
   2   4  12     4352.34     3961.52     99.52 o 
   4   4  12       25.51       41.43      6.48 o 
   6   4  12      107.82      112.78      9.71 o 
   8   4  12     1186.41     1154.66     27.30 o 
  10   4  12       64.80       83.76     14.39 o 
  12   4  12       28.01       43.49     12.24 o 
  14   4  12       34.43       15.37     20.60 o 
 -13   5  12       13.73       19.87     23.23 o 
 -11   5  12      328.90      300.03     27.43 o 
  -9   5  12     1189.88     1152.85     31.93 o 
  -7   5  12     1049.63      960.59     26.98 o 
  -5   5  12      270.13      242.02     12.18 o 
  -3   5  12      167.44      180.37     12.67 o 
  -1   5  12       11.59        8.24      5.17 o 
   1   5  12       15.24       21.82      5.94 o 
   3   5  12     2736.56     2558.39     42.19 o 
   5   5  12       54.72       28.56      7.43 o 
   7   5  12       58.51       52.80      8.00 o 
   9   5  12      905.22      843.81     22.82 o 
  11   5  12       41.38       27.75     10.91 o 
  13   5  12      192.95      219.69     23.34 o 
 -14   6  12        2.72       20.72     32.28 o 
 -12   6  12        3.15        3.26     50.77 o 
 -10   6  12     1103.18     1122.98     32.78 o 
  -8   6  12      216.10      196.43     14.67 o 
  -6   6  12      467.37      440.84     19.66 o 
  -4   6  12      199.34      232.56     11.32 o 
  -2   6  12      171.21      226.55     10.80 o 
   0   6  12     2464.56     2358.13     39.38 o 
   2   6  12      514.60      434.99     14.39 o 
   4   6  12      197.76      175.91     10.48 o 
   6   6  12      304.67      281.48     15.58 o 
   8   6  12       13.61       22.31      7.66 o 
  10   6  12     2356.29     2238.51     45.83 o 
  12   6  12       17.28       22.61     15.66 o 
  14   6  12       10.94        2.46     18.00 o 
 -13   7  12     1460.12     1379.97     68.65 o 
 -11   7  12     1963.89     1888.15     92.36 o 
  -9   7  12     2069.79     2033.60     46.69 o 
  -7   7  12     1340.00     1319.75     38.04 o 
  -5   7  12     6227.42     5750.49     98.92 o 
  -3   7  12     5602.49     5403.84     76.96 o 
  -1   7  12     1884.46     1810.66     32.55 o 
   1   7  12     2764.75     2215.41     79.81 o 
   3   7  12     9811.00     9409.92    127.58 o 
   5   7  12     2559.87     2322.98     40.59 o 
   7   7  12      176.29      205.38     12.38 o 
   9   7  12      166.65      123.95     17.22 o 
  11   7  12     1003.78      973.44     29.32 o 
  13   7  12     1456.62     1511.09     50.29 o 
 -12   8  12     2950.74     3085.48     88.01 o 
 -10   8  12     1967.71     2013.71     47.63 o 
  -8   8  12     1123.90     1088.33     35.40 o 
  -6   8  12     1928.66     1802.70     41.12 o 
  -4   8  12     2220.88     1995.01     43.15 o 
  -2   8  12     6206.48     5955.45     84.13 o 
   0   8  12    17768.97    16728.83    216.71 o 
   2   8  12     1380.31     1301.24     26.75 o 
   4   8  12     1255.62     1224.73     26.31 o 
   6   8  12     5147.76     4305.65     66.30 o 
   8   8  12     1419.55     1278.97     29.06 o 
  10   8  12      474.95      479.28     20.85 o 
  12   8  12     1288.79     1301.76     45.59 o 
 -13   9  12      394.23      477.84     44.66 o 
 -11   9  12      232.85      258.14     20.25 o 
  -9   9  12      196.36      208.63     16.63 o 
  -7   9  12     1390.74     1168.53     37.07 o 
  -5   9  12      680.93      615.01     25.40 o 
  -3   9  12       61.13       55.97      8.89 o 
  -1   9  12      118.81      112.57      9.19 o 
   1   9  12     1354.71     1124.30     24.46 o 
   3   9  12      705.30      626.46     18.59 o 
   5   9  12      177.01      188.86     12.96 o 
   7   9  12      536.49      445.81     17.34 o 
   9   9  12      106.19      104.78     13.02 o 
  11   9  12      309.50      346.81     31.30 o 
  13   9  12       38.01       25.54     19.46 o 
 -12  10  12      136.53      127.88     24.14 o 
 -10  10  12        8.77        5.28     11.01 o 
  -8  10  12        3.14      -14.10     17.34 o 
  -6  10  12       32.13       31.02     14.76 o 
  -4  10  12       41.69       42.39     10.81 o 
  -2  10  12      549.95      445.87     15.33 o 
   0  10  12       35.99       48.63      7.76 o 
   2  10  12     1153.80      958.93     22.81 o 
   4  10  12      416.82      376.12     15.52 o 
   6  10  12      385.95      343.21     15.51 o 
   8  10  12       47.44       32.82      9.62 o 
  10  10  12       71.36       58.03     16.12 o 
  12  10  12       27.78       18.63     18.49 o 
 -11  11  12      438.83      407.52     28.07 o 
  -9  11  12      132.61      134.16     17.64 o 
  -7  11  12      183.83      213.36     21.85 o 
  -5  11  12      486.72      481.74     24.83 o 
  -3  11  12       70.94       92.98     13.94 o 
  -1  11  12      762.84      757.63     20.05 o 
   1  11  12     3696.98     3520.59     56.10 o 
   3  11  12       40.35       55.13      8.51 o 
   5  11  12      405.97      433.84     16.98 o 
   7  11  12      569.63      576.57     21.91 o 
   9  11  12       24.11       25.63     10.85 o 
  11  11  12       30.39       31.35     18.04 o 
 -12  12  12      935.91      940.11     47.11 o 
 -10  12  12      664.73      657.18     36.03 o 
  -8  12  12     2705.20     2395.55     62.11 o 
  -6  12  12     4438.14     4177.82     93.10 o 
  -4  12  12     3112.17     3071.41     70.84 o 
  -2  12  12     2408.01     2345.90     57.99 o 
   0  12  12     2661.20     2412.85     42.43 o 
   2  12  12     3316.82     3198.39     52.92 o 
   4  12  12     2131.27     2009.59     38.47 o 
   6  12  12      459.80      479.61     21.19 o 
   8  12  12      155.54      124.74     17.30 o 
  10  12  12      879.27      886.80     42.94 o 
  12  12  12      647.23      626.86     36.25 o 
 -11  13  12       40.61       69.11     19.31 o 
  -9  13  12       72.89       79.57     16.92 o 
  -7  13  12     3985.32     3597.58     83.19 o 
  -5  13  12      717.30      668.32     29.99 o 
  -3  13  12       43.85       36.76     11.97 o 
  -1  13  12     2130.54     1974.83     52.53 o 
   1  13  12      496.06      524.05     19.47 o 
   3  13  12       15.64       28.51      8.59 o 
   5  13  12      146.19      157.41     12.71 o 
   7  13  12     1463.76     1251.38     32.77 o 
   9  13  12      286.97      271.78     24.48 o 
  11  13  12       97.89      146.27     23.52 o 
 -10  14  12       43.99       35.18     17.65 o 
  -8  14  12      175.27      221.39     22.53 o 
  -6  14  12      487.85      475.21     30.96 o 
  -4  14  12      127.34      159.08     17.92 o 
  -2  14  12      263.07      263.00     23.57 o 
   0  14  12      279.35      328.40     15.40 o 
   2  14  12      254.42      256.55     14.61 o 
   4  14  12      348.06      322.49     16.02 o 
   6  14  12      339.93      292.81     18.08 o 
   8  14  12       28.58       20.34     14.25 o 
  10  14  12      321.25      381.14     29.94 o 
  -9  15  12       39.63       32.17     17.93 o 
  -7  15  12       49.46       51.46     15.52 o 
  -5  15  12      523.54      524.80     29.25 o 
  -3  15  12      190.42      182.36     19.96 o 
  -1  15  12       97.86      123.15     17.12 o 
   1  15  12     1742.09     1705.61     37.84 o 
   3  15  12       12.27       33.33      9.27 o 
   5  15  12      270.02      265.18     17.16 o 
   7  15  12      242.10      217.14     21.94 o 
   9  15  12       56.09       79.23     19.65 o 
  -8  16  12       35.22       77.81     18.77 o 
  -6  16  12      113.02      113.84     18.87 o 
  -4  16  12      101.78      132.72     20.23 o 
  -2  16  12      144.94      149.69     30.79 o 
   0  16  12      511.89      463.29     27.46 o 
   2  16  12       10.80        8.82      9.37 o 
   4  16  12        6.07        5.40      9.44 o 
   6  16  12       54.97       55.56     12.73 o 
   8  16  12      584.76      617.05     33.95 o 
  -7  17  12      178.71      161.76     22.84 o 
  -5  17  12      197.95      197.90     23.13 o 
  -3  17  12      453.66      460.70     29.34 o 
  -1  17  12      215.64      204.60     22.28 o 
   1  17  12      103.61      103.37     18.11 o 
   3  17  12       47.94       68.97     11.94 o 
   5  17  12       23.95       38.51     12.93 o 
   7  17  12      163.29      150.32     22.34 o 
  -6  18  12     1246.95     1231.07     46.32 o 
  -4  18  12      822.36     1030.54     45.79 o 
  -2  18  12       57.89       68.01     20.53 o 
   0  18  12      423.22      438.90     28.85 o 
   2  18  12      270.38      337.42     31.22 o 
   4  18  12     1395.31     1349.66     36.84 o 
   6  18  12      488.49      434.73     30.07 o 
  -5  19  12      133.64      155.20     23.72 o 
  -3  19  12      298.13      270.18     27.07 o 
  -1  19  12       32.98       18.40     16.68 o 
   1  19  12       67.62       77.52     19.14 o 
   3  19  12       17.78       27.85     14.07 o 
   5  19  12       14.34        4.53     16.50 o 
  -4  20  12        6.13       -4.16     18.56 o 
  -2  20  12       38.82       16.39     19.57 o 
   0  20  12       18.05       27.14     19.58 o 
   2  20  12      321.08      352.53     34.38 o 
   4  20  12        6.39       17.89     14.53 o 
 -13   1  13      453.69      480.08     43.57 o 
 -11   1  13        4.13       -3.22     17.62 o 
  -9   1  13      213.17      221.30     26.71 o 
  -7   1  13      594.81      574.90     21.57 o 
  -5   1  13      155.08      151.53      8.90 o 
  -3   1  13      442.58      536.34     23.01 o 
  -1   1  13     1343.94     1156.06     40.38 o 
   1   1  13      515.20      580.51     14.57 o 
   3   1  13     1212.00     1073.98     21.23 o 
   5   1  13      721.16      622.67     17.78 o 
   7   1  13     1368.69     1289.61     28.02 o 
   9   1  13      179.47      182.49     14.39 o 
  11   1  13       72.18      100.94     13.56 o 
  13   1  13      374.89      441.78     25.16 o 
 -14   2  13      466.27      518.15     47.54 o 
 -12   2  13       28.44       37.81     22.41 o 
 -10   2  13      455.15      555.22     39.42 o 
  -8   2  13     3519.21     3486.33     87.68 o 
  -6   2  13       99.98      121.29     10.14 o 
  -4   2  13      102.42      140.46      8.35 o 
  -2   2  13       10.29       15.06      5.13 o 
   0   2  13      113.08       98.24      7.16 o 
   2   2  13       17.80       18.77      6.05 o 
   4   2  13      534.64      557.40     16.44 o 
   6   2  13       24.16       12.16      6.59 o 
   8   2  13      229.97      232.49     13.95 o 
  10   2  13      631.62      646.06     23.32 o 
  12   2  13       85.73      109.24     14.64 o 
  14   2  13       61.54       62.84     24.94 o 
 -13   3  13       14.53        6.00     23.90 o 
 -11   3  13      287.07      272.89     32.73 o 
  -9   3  13     1209.22     1239.74     44.41 o 
  -7   3  13     1211.73     1097.71     29.45 o 
  -5   3  13       19.63       19.58      5.38 o 
  -3   3  13      662.56      587.31     14.80 o 
  -1   3  13       18.29       25.86      5.34 o 
   1   3  13       21.70       31.08      5.92 o 
   3   3  13       50.71       50.88      6.92 o 
   5   3  13       52.32       51.60      7.80 o 
   7   3  13       91.97       99.26      9.77 o 
   9   3  13      498.95      476.96     18.42 o 
  11   3  13      648.48      696.13     25.26 o 
  13   3  13        1.04        2.09     14.45 o 
 -14   4  13      395.82      289.93     39.36 o 
 -12   4  13       10.24        0.85     22.12 o 
 -10   4  13       59.87       21.45     14.45 o 
  -8   4  13     1469.39     1399.67     35.18 o 
  -6   4  13      779.71      760.39     23.24 o 
  -4   4  13       60.35       66.19      6.73 o 
  -2   4  13      976.19      892.06     18.71 o 
   0   4  13      270.39      271.70     12.02 o 
   2   4  13      186.45      195.71     10.71 o 
   4   4  13     1063.01      971.39     35.65 o 
   6   4  13      383.29      358.31     14.78 o 
   8   4  13     1209.19     1168.40     29.37 o 
  10   4  13      906.51      937.74     25.62 o 
  12   4  13      105.95      177.85     18.40 o 
  14   4  13       34.64       39.77     24.69 o 
 -13   5  13      877.10      920.23     56.67 o 
 -11   5  13     1957.91     2045.77     80.30 o 
  -9   5  13     3471.98     3388.63     66.98 o 
  -7   5  13     2467.07     2443.98     61.22 o 
  -5   5  13     2865.17     2714.74     48.64 o 
  -3   5  13     5057.67     4855.40     65.70 o 
  -1   5  13     8171.35     7483.06    103.40 o 
   1   5  13    11509.03    11271.04    149.88 o 
   3   5  13      758.65      757.68     19.35 o 
   5   5  13     3636.23     3312.44     53.29 o 
   7   5  13     1674.61     1749.98     34.46 o 
   9   5  13     3558.45     3520.31     58.49 o 
  11   5  13     3261.78     3196.50     60.56 o 
  13   5  13     2837.91     2892.79     85.13 o 
 -12   6  13      246.93      268.69     34.24 o 
 -10   6  13     1047.58     1008.83     41.91 o 
  -8   6  13     7148.39     6943.96    118.96 o 
  -6   6  13      161.30      154.81     13.10 o 
  -4   6  13      780.46      859.79     25.39 o 
  -2   6  13     1039.72      968.39     22.03 o 
   0   6  13     8088.80     7404.55    157.75 o 
   2   6  13     1491.62     1398.84     32.19 o 
   4   6  13     4158.29     3843.79     59.67 o 
   6   6  13      817.25      701.92     24.95 o 
   8   6  13     1490.32     1588.00     33.22 o 
  10   6  13     3678.97     3468.05     58.83 o 
  12   6  13      259.55      283.34     25.53 o 
 -13   7  13      284.76      263.56     38.20 o 
 -11   7  13       35.47       39.50     17.02 o 
  -9   7  13      310.65      307.42     19.04 o 
  -7   7  13      305.86      263.26     16.49 o 
  -5   7  13      148.12      124.86     14.09 o 
  -3   7  13      719.94      662.60     17.89 o 
  -1   7  13     1637.84     1428.73     47.23 o 
   1   7  13     1347.79     1116.26     29.10 o 
   3   7  13      233.63      260.32     12.81 o 
   5   7  13       40.81       69.42      8.60 o 
   7   7  13       84.04       73.54     10.05 o 
   9   7  13       24.36       20.98      9.27 o 
  11   7  13       64.04       71.59     13.40 o 
  13   7  13       60.36       49.06     20.38 o 
 -12   8  13       33.66       40.61     20.29 o 
 -10   8  13      109.84      102.86     19.39 o 
  -8   8  13      507.42      551.16     26.94 o 
  -6   8  13      321.91      241.21     18.73 o 
  -4   8  13      119.78      175.05     15.93 o 
  -2   8  13      655.94      617.36     21.35 o 
   0   8  13       17.65        8.01      6.25 o 
   2   8  13       68.44       70.55      8.37 o 
   4   8  13      232.91      241.19     12.97 o 
   6   8  13       27.16       -2.41      6.62 o 
   8   8  13      648.01      614.57     20.65 o 
  10   8  13       24.07       41.33     12.19 o 
  12   8  13       10.56       21.65     17.55 o 
 -11   9  13      265.61      260.48     20.76 o 
  -9   9  13      683.67      658.00     30.85 o 
  -7   9  13      597.92      595.20     38.29 o 
  -5   9  13      300.67      401.85     23.03 o 
  -3   9  13     1229.90     1267.34     32.96 o 
  -1   9  13      167.36      142.34     10.05 o 
   1   9  13     1657.10     1551.64     38.22 o 
   3   9  13     3381.16     3251.04     53.10 o 
   5   9  13      325.45      364.04     15.75 o 
   7   9  13     1606.76     1410.49     31.26 o 
   9   9  13      897.66      859.66     27.35 o 
  11   9  13      419.01      458.81     30.01 o 
 -12  10  13       78.35       52.71     26.90 o 
 -10  10  13     1326.73     1266.25     42.77 o 
  -8  10  13      811.50      905.91     34.81 o 
  -6  10  13     2607.65     2558.24     61.99 o 
  -4  10  13     2363.35     2261.90     56.38 o 
  -2  10  13     3146.81     3246.56     63.79 o 
   0  10  13     2615.43     2610.94     44.64 o 
   2  10  13     1898.87     1915.39     36.25 o 
   4  10  13     2533.97     2454.42     43.82 o 
   6  10  13     1666.00     1674.10     34.50 o 
   8  10  13     3509.89     3171.29     59.48 o 
  10  10  13      899.25      981.43     38.78 o 
  12  10  13      984.44     1059.28     44.19 o 
 -11  11  13        7.96        8.75     16.40 o 
  -9  11  13      246.89      247.05     22.08 o 
  -7  11  13       98.85      103.63     15.69 o 
  -5  11  13      205.52      165.11     17.48 o 
  -3  11  13      725.91      683.63     28.51 o 
  -1  11  13      676.26      665.18     19.24 o 
   1  11  13     1456.06     1251.02     36.68 o 
   3  11  13      576.64      569.99     19.05 o 
   5  11  13      106.60      104.57     11.28 o 
   7  11  13      552.94      551.54     20.56 o 
   9  11  13      330.27      343.63     22.91 o 
  11  11  13       78.49       69.71     20.77 o 
 -10  12  13      137.18      129.48     19.42 o 
  -8  12  13       83.23       60.05     16.14 o 
  -6  12  13      149.70      135.88     18.08 o 
  -4  12  13       69.80       86.17     22.82 o 
  -2  12  13       57.76       99.62     14.18 o 
   0  12  13      505.61      474.83     17.41 o 
   2  12  13     1007.60      959.47     26.12 o 
   4  12  13       67.24       69.65     10.36 o 
   6  12  13       11.48       14.95      9.05 o 
   8  12  13      134.70      124.16     14.38 o 
  10  12  13       70.39       81.02     18.96 o 
 -11  13  13      745.10      672.45     37.04 o 
  -9  13  13        5.58       -6.19     13.61 o 
  -7  13  13       14.20        5.79     13.30 o 
  -5  13  13       58.00       56.33     13.29 o 
  -3  13  13      175.45      162.26     17.84 o 
  -1  13  13      118.54      180.38     15.86 o 
   1  13  13       48.66       70.57      9.65 o 
   3  13  13      722.54      567.16     19.83 o 
   5  13  13       27.13       10.48      8.72 o 
   7  13  13       51.73       48.48     12.11 o 
   9  13  13       67.96       85.44     19.02 o 
 -10  14  13      548.38      501.83     35.29 o 
  -8  14  13       89.68      117.98     18.95 o 
  -6  14  13      540.58      564.19     30.80 o 
  -4  14  13      323.40      345.01     24.17 o 
  -2  14  13       40.19       55.44     14.52 o 
   0  14  13     5673.97     5654.99    102.91 o 
   2  14  13      207.31      191.35     13.65 o 
   4  14  13      277.79      303.21     16.28 o 
   6  14  13     1031.24      970.18     33.29 o 
   8  14  13      145.95      178.72     22.92 o 
  10  14  13     1355.47     1301.45     47.91 o 
  -9  15  13       24.31       40.22     18.90 o 
  -7  15  13       10.67       -5.75     15.01 o 
  -5  15  13      118.36      107.62     17.72 o 
  -3  15  13      361.67      440.16     27.62 o 
  -1  15  13      370.43      383.86     26.01 o 
   1  15  13      189.76      192.03     14.55 o 
   3  15  13     1111.90      998.87     27.07 o 
   5  15  13      358.17      361.17     18.66 o 
   7  15  13        7.36       18.03     11.73 o 
   9  15  13       20.79       57.60     19.53 o 
  -8  16  13       28.18        4.92     17.43 o 
  -6  16  13      151.92      171.14     21.36 o 
  -4  16  13      297.71      323.10     35.49 o 
  -2  16  13      272.09      328.65     25.56 o 
   0  16  13      628.94      599.03     31.88 o 
   2  16  13     2813.33     2602.84     55.19 o 
   4  16  13      323.57      382.38     20.66 o 
   6  16  13      331.12      335.93     20.64 o 
   8  16  13      212.38      239.34     25.70 o 
  -7  17  13      463.35      466.34     32.73 o 
  -5  17  13       76.89       70.48     19.45 o 
  -3  17  13       75.28      130.96     22.49 o 
  -1  17  13       88.18       78.94     26.61 o 
   1  17  13      102.69      109.50     19.13 o 
   3  17  13      112.37      113.74     14.05 o 
   5  17  13       50.71       55.56     14.34 o 
   7  17  13       99.09       86.32     20.60 o 
  -6  18  13      116.59      104.10     21.85 o 
  -4  18  13      197.45      232.75     26.67 o 
  -2  18  13      219.38      269.76     32.52 o 
   0  18  13        5.86       -0.97     15.76 o 
   2  18  13      286.51      275.01     29.16 o 
   4  18  13       45.31       66.05     15.00 o 
   6  18  13       52.23       32.99     18.38 o 
  -5  19  13       35.11       19.34     19.76 o 
  -3  19  13      642.95      809.38     49.13 o 
  -1  19  13      155.42      155.59     24.46 o 
   1  19  13       57.33       34.50     19.62 o 
   3  19  13      941.80      971.09     40.76 o 
  -2  20  13      689.58      745.66     40.07 o 
   0  20  13     1234.54     1289.22     49.76 o 
   2  20  13       84.54      137.86     33.82 o 
 -12   0  14     2529.16     2525.67    135.45 o 
 -10   0  14      192.97      189.73     39.30 o 
  -8   0  14      512.15      565.87     35.00 o 
  -6   0  14     7614.31     6994.24    171.64 o 
  -4   0  14     8193.18     7169.79    139.66 o 
  -2   0  14     2772.22     2534.45     55.09 o 
   0   0  14     3541.07     3378.85     68.87 o 
   2   0  14     3671.99     3636.10     73.84 o 
   4   0  14     6234.97     5839.86    129.13 o 
   6   0  14     3536.24     3639.59     96.42 o 
   8   0  14     1809.36     1564.47     50.75 o 
  10   0  14      131.66      155.87     26.51 o 
  12   0  14     1651.04     1695.00     58.38 o 
 -13   1  14      365.92      388.63     47.37 o 
 -11   1  14      172.26      183.94     29.76 o 
  -9   1  14       31.92       59.54     20.70 o 
  -7   1  14     1898.26     1939.19     38.69 o 
  -5   1  14     1131.68     1140.62     22.59 o 
  -3   1  14      956.35      683.65     19.94 o 
  -1   1  14     3895.15     3459.62     53.10 o 
   1   1  14      630.96      728.16     17.11 o 
   3   1  14       92.09      100.41      8.44 o 
   5   1  14      852.30      681.18     19.10 o 
   7   1  14     2154.79     2003.08     41.25 o 
   9   1  14        6.37       10.70      9.53 o 
  11   1  14      180.14      196.85     17.46 o 
  13   1  14      478.44      506.47     27.59 o 
 -12   2  14       96.00      160.12     31.81 o 
 -10   2  14       45.01       23.87     23.04 o 
  -8   2  14       12.58       24.32     14.12 o 
  -6   2  14        1.75       -2.18      6.63 o 
  -4   2  14       65.07       71.13      7.26 o 
  -2   2  14      339.63      324.70     11.82 o 
   0   2  14      813.01      831.93     19.80 o 
   2   2  14     1386.48     1310.43     26.69 o 
   4   2  14        8.44       -1.17      5.65 o 
   6   2  14        9.45        7.31      6.84 o 
   8   2  14      172.28      162.07     13.89 o 
  10   2  14      457.00      441.39     20.69 o 
  12   2  14       28.99       27.61     13.44 o 
 -13   3  14      130.00      180.76     34.40 o 
 -11   3  14      232.11      185.39     29.77 o 
  -9   3  14      345.77      366.69     26.29 o 
  -7   3  14      801.94      862.72     25.97 o 
  -5   3  14      214.81      147.78      9.26 o 
  -3   3  14       49.34       54.17      6.86 o 
  -1   3  14      950.10      879.67     20.78 o 
   1   3  14      379.76      374.97     13.96 o 
   3   3  14      142.64      148.29     10.25 o 
   5   3  14       26.61       33.43      7.70 o 
   7   3  14       47.26       29.59      7.65 o 
   9   3  14      117.15      116.89     13.47 o 
  11   3  14     1583.84     1647.92     40.03 o 
  13   3  14      292.12      376.39     25.85 o 
 -12   4  14     1807.67     1956.27     81.93 o 
 -10   4  14     7034.59     7119.42    174.91 o 
  -8   4  14     4304.33     4104.81     76.78 o 
  -6   4  14      808.32      821.30     28.36 o 
  -4   4  14     3908.85     4022.91     56.68 o 
  -2   4  14     7663.94     7410.75    102.63 o 
   0   4  14     3661.49     3349.13     52.74 o 
   2   4  14     5631.91     5569.76     80.56 o 
   4   4  14     5061.00     4975.51     74.21 o 
   6   4  14     2276.45     2076.97     38.75 o 
   8   4  14     1626.24     1714.38     35.28 o 
  10   4  14     3883.34     3742.98     62.83 o 
  12   4  14      528.87      550.15     27.47 o 
 -13   5  14     1673.14     1808.69     80.56 o 
 -11   5  14     3383.24     3522.09    118.13 o 
  -9   5  14     4684.56     4981.18    121.13 o 
  -7   5  14      146.10      164.74     15.99 o 
  -5   5  14     3047.40     2830.56     52.51 o 
  -3   5  14     1173.15     1358.01     27.53 o 
  -1   5  14     1119.40     1273.79     28.82 o 
   1   5  14    12588.14    12053.82    160.59 o 
   3   5  14    11515.56    10787.80    145.68 o 
   5   5  14      895.59      978.47     29.81 o 
   7   5  14      729.13      674.57     20.48 o 
   9   5  14     2666.72     2520.80     46.76 o 
  11   5  14      256.67      224.90     36.77 o 
  13   5  14      135.00      141.24     31.25 o 
 -12   6  14      203.59      108.98     30.30 o 
 -10   6  14      780.01      752.36     40.20 o 
  -8   6  14      534.80      558.03     29.77 o 
  -6   6  14     1544.81     1240.03     37.18 o 
  -4   6  14        5.76       15.53      8.14 o 
  -2   6  14     1552.28     1563.50     30.53 o 
   0   6  14     5197.78     4941.42     73.13 o 
   2   6  14     1302.83     1373.70     30.99 o 
   4   6  14        2.21       -0.88      6.21 o 
   6   6  14       86.93       91.43      9.92 o 
   8   6  14       34.26       35.82      9.41 o 
  10   6  14     1173.39     1219.52     30.70 o 
  12   6  14     2598.60     2565.44     71.08 o 
 -11   7  14       36.90       27.39     20.68 o 
  -9   7  14      327.58      364.49     30.41 o 
  -7   7  14        9.45       13.53     10.73 o 
  -5   7  14       78.77       93.82     16.71 o 
  -3   7  14     1761.46     1637.23     31.44 o 
  -1   7  14      316.26      326.73     13.86 o 
   1   7  14      118.97      124.86     10.16 o 
   3   7  14      204.33      225.54     12.57 o 
   5   7  14      313.97      293.83     14.71 o 
   7   7  14      128.36      143.03     11.90 o 
   9   7  14      159.39      197.81     15.08 o 
  11   7  14       17.87       40.57     13.30 o 
 -12   8  14       11.61       19.09     24.80 o 
 -10   8  14       43.69       26.15     15.04 o 
  -8   8  14      338.25      365.78     23.91 o 
  -6   8  14      725.47      719.62     28.89 o 
  -4   8  14      215.07      233.97     18.31 o 
  -2   8  14        2.00        3.30      6.30 o 
   0   8  14      958.28     1012.60     23.84 o 
   2   8  14        0.19       -3.11      6.17 o 
   4   8  14      461.44      510.57     18.11 o 
   6   8  14      212.12      193.58     13.73 o 
   8   8  14      192.74      209.28     14.55 o 
  10   8  14      283.85      276.02     19.11 o 
  12   8  14      133.61      140.38     22.73 o 
 -11   9  14       34.33       22.83     26.25 o 
  -9   9  14       71.70       35.45     14.76 o 
  -7   9  14      758.02      733.13     30.44 o 
  -5   9  14       99.90       91.63     14.53 o 
  -3   9  14     1470.82     1377.02     35.39 o 
  -1   9  14     2198.20     2112.55     38.29 o 
   1   9  14     1817.57     1672.17     34.65 o 
   3   9  14       87.38       96.14     10.00 o 
   5   9  14      518.63      520.60     23.55 o 
   7   9  14      142.28      154.15     13.08 o 
   9   9  14        4.78       11.18     11.10 o 
  11   9  14      586.74      631.95     34.99 o 
 -10  10  14     1575.58     1463.64     49.03 o 
  -8  10  14      397.32      381.58     25.09 o 
  -6  10  14       86.56      108.79     15.99 o 
  -4  10  14     1147.49     1085.47     38.26 o 
  -2  10  14      819.44      732.68     25.20 o 
   0  10  14     1349.48     1260.07     27.73 o 
   2  10  14     1081.96      985.49     28.70 o 
   4  10  14     1192.49     1160.45     27.59 o 
   6  10  14      899.57      818.27     23.64 o 
   8  10  14     1385.71     1364.51     32.48 o 
  10  10  14      102.46       84.66     16.85 o 
 -11  11  14      299.31      343.21     27.75 o 
  -9  11  14      278.02      296.55     36.54 o 
  -7  11  14     2447.44     2404.08     63.35 o 
  -5  11  14     2113.62     2187.76     81.88 o 
  -3  11  14      557.44      496.94     26.08 o 
  -1  11  14       15.13       25.74     10.18 o 
   1  11  14       16.01        8.66      8.13 o 
   3  11  14      795.67      718.88     21.51 o 
   5  11  14     1033.72     1106.34     27.77 o 
   7  11  14     2692.73     2570.65     48.02 o 
   9  11  14      277.66      279.02     19.17 o 
  11  11  14      473.40      497.92     33.07 o 
 -10  12  14       63.69       65.04     18.65 o 
  -8  12  14       47.83       30.15     19.45 o 
  -6  12  14      183.43      229.60     22.01 o 
  -4  12  14      166.59      133.20     16.72 o 
  -2  12  14       19.77       18.40     11.31 o 
   0  12  14      330.85      347.87     15.77 o 
   2  12  14       18.98       34.80      8.54 o 
   4  12  14       71.78       56.95     10.25 o 
   6  12  14       46.79       31.85     10.36 o 
   8  12  14       31.29       28.77     12.33 o 
  10  12  14       82.36       68.88     19.85 o 
  -9  13  14        2.83       -0.24     15.90 o 
  -7  13  14       44.67       15.97     14.79 o 
  -5  13  14      203.80      177.10     19.78 o 
  -3  13  14       20.46        3.15     12.63 o 
  -1  13  14        6.97       18.84     13.34 o 
   1  13  14       36.49       41.30      9.81 o 
   3  13  14      134.53      132.84     12.46 o 
   5  13  14       11.76       19.82      9.42 o 
   7  13  14       84.01       68.32     13.40 o 
   9  13  14        0.20       -1.61     18.67 o 
  -8  14  14      339.28      402.21     29.20 o 
  -6  14  14       54.17       54.31     17.76 o 
  -4  14  14      922.64      873.39     35.94 o 
  -2  14  14      210.74      288.38     34.74 o 
   0  14  14     2400.55     2339.72     54.39 o 
   2  14  14     3710.09     3401.04     62.27 o 
   4  14  14      328.82      365.25     18.17 o 
   6  14  14      422.58      441.29     21.95 o 
   8  14  14      428.63      450.21     30.11 o 
  -7  15  14      833.50      990.35     41.81 o 
  -5  15  14     2232.28     2092.97     59.74 o 
  -3  15  14     3253.90     3138.33     77.00 o 
  -1  15  14     6346.06     6052.01    125.56 o 
   1  15  14     9865.28     9122.25    156.05 o 
   3  15  14     3650.43     3574.90     61.24 o 
   5  15  14     2107.53     2024.44     42.17 o 
   7  15  14      991.33     1063.00     33.05 o 
  -8  16  14      676.44      777.87     52.61 o 
  -6  16  14      775.33      730.94     42.00 o 
  -4  16  14     1431.62     1522.95     87.49 o 
  -2  16  14     1745.52     1661.08     52.05 o 
   0  16  14     2180.80     1970.62     57.43 o 
   2  16  14      708.17      693.08     24.40 o 
   4  16  14      484.69      650.31     24.14 o 
   6  16  14      202.39      213.05     18.81 o 
  -5  17  14        3.63       12.59     17.29 o 
  -3  17  14      199.90      191.34     23.62 o 
  -1  17  14       81.85      149.59     21.78 o 
   1  17  14       95.57      100.56     19.75 o 
   3  17  14      136.62      191.47     16.38 o 
   5  17  14        4.01       14.33     12.90 o 
  -4  18  14      125.16      152.18     24.18 o 
  -2  18  14      104.93      103.08     21.93 o 
   0  18  14       10.55      -15.14     17.14 o 
   2  18  14      619.87      617.22     35.26 o 
   4  18  14       81.14       61.87     14.74 o 
  -3  19  14      188.80      214.36     29.56 o 
  -1  19  14      158.98      183.80     26.47 o 
   1  19  14       67.33      111.47     23.59 o 
   3  19  14      294.25      313.15     41.24 o 
 -13   1  15       14.26       18.47     28.25 o 
 -11   1  15        0.89        0.44     22.07 o 
  -9   1  15      892.81      907.05     48.14 o 
  -7   1  15      183.85      217.84     17.57 o 
  -5   1  15       15.46       27.17      6.56 o 
  -3   1  15       44.17       56.19      7.20 o 
  -1   1  15     1223.56     1116.92     22.58 o 
   1   1  15      101.96      138.45      9.76 o 
   3   1  15      344.21      389.35     15.16 o 
   5   1  15       29.12       50.44      9.27 o 
   7   1  15      208.67      221.27     15.27 o 
   9   1  15       50.45       30.83     10.90 o 
  11   1  15       15.51       15.25     12.16 o 
  13   1  15      240.01      311.03     25.18 o 
 -12   2  15      907.48      976.75     58.56 o 
 -10   2  15      108.96       96.92     24.02 o 
  -8   2  15      235.46      245.68     22.39 o 
  -6   2  15      919.55      899.99     24.42 o 
  -4   2  15      300.34      296.61     12.09 o 
  -2   2  15     1019.83      981.21     21.05 o 
   0   2  15     7959.53     7686.55    115.09 o 
   2   2  15     3140.84     3024.07     49.41 o 
   4   2  15      276.89      250.57     13.12 o 
   6   2  15     1074.56      989.41     27.18 o 
   8   2  15      873.55      840.67     26.40 o 
  10   2  15      416.28      507.50     23.17 o 
  12   2  15     1113.49     1182.76     35.83 o 
 -13   3  15      404.41      353.35     42.89 o 
 -11   3  15      115.31       50.87     23.71 o 
  -9   3  15     1672.02     1661.96     55.57 o 
  -7   3  15      404.36      383.59     18.97 o 
  -5   3  15      353.77      312.92     22.34 o 
  -3   3  15     1361.91     1259.40     37.78 o 
  -1   3  15     1038.09     1019.14     28.09 o 
   1   3  15     2386.24     2294.24     43.67 o 
   3   3  15      301.74      337.82     16.00 o 
   5   3  15      592.40      576.30     19.02 o 
   7   3  15      853.02      774.13     22.60 o 
   9   3  15      123.47       97.38     12.96 o 
  11   3  15     1684.93     1774.15     42.98 o 
 -12   4  15       95.30       68.95     30.27 o 
 -10   4  15      123.31      157.91     29.15 o 
  -8   4  15      215.45      254.98     17.49 o 
  -6   4  15       79.40       69.80     11.07 o 
  -4   4  15      607.11      516.46     18.65 o 
  -2   4  15     3091.52     3074.27     49.73 o 
   0   4  15      144.28      133.38     10.44 o 
   2   4  15      972.71     1001.77     24.03 o 
   4   4  15      397.23      384.75     15.84 o 
   6   4  15        4.48        6.28      7.50 o 
   8   4  15       67.90       82.12     11.33 o 
  10   4  15      399.31      395.80     27.93 o 
  12   4  15      205.56      203.77     21.97 o 
 -11   5  15      124.97      128.58     33.57 o 
  -9   5  15     1838.65     1822.56     59.35 o 
  -7   5  15     1668.13     1648.62     45.54 o 
  -5   5  15      511.67      505.89     20.87 o 
  -3   5  15     1209.13     1065.03     24.02 o 
  -1   5  15     6046.37     5819.25     84.20 o 
   1   5  15     1775.67     1831.13     34.90 o 
   3   5  15      199.52      218.45     12.69 o 
   5   5  15      264.26      302.06     14.86 o 
   7   5  15       95.81       92.99     11.17 o 
   9   5  15      530.66      546.86     21.05 o 
  11   5  15     1170.80     1335.18     40.51 o 
 -12   6  15     2302.91     2369.06    148.91 o 
 -10   6  15      189.04      170.12     23.47 o 
  -8   6  15       87.21      116.65     15.80 o 
  -6   6  15       71.40      100.24     14.17 o 
  -4   6  15        5.09       -1.12      8.21 o 
  -2   6  15       54.79       87.31      8.88 o 
   0   6  15     6021.83     5715.51     83.46 o 
   2   6  15      966.29     1014.16     24.46 o 
   4   6  15       65.54       90.54      9.90 o 
   6   6  15        8.10       13.10      8.00 o 
   8   6  15      173.17      175.14     13.81 o 
  10   6  15       73.58       67.03     13.07 o 
  12   6  15      230.48      188.11     21.15 o 
 -11   7  15      302.68      381.58     40.61 o 
  -9   7  15      519.78      482.78     27.72 o 
  -7   7  15      769.98      712.70     29.74 o 
  -5   7  15      344.98      321.65     21.19 o 
  -3   7  15       80.20       91.89     11.39 o 
  -1   7  15       48.41       68.48      8.56 o 
   1   7  15      309.53      328.67     14.73 o 
   3   7  15     1062.96     1005.47     24.90 o 
   5   7  15       82.94       69.60      9.74 o 
   7   7  15       57.31       50.07     10.11 o 
   9   7  15     1727.45     1750.97     38.20 o 
  11   7  15       26.17       18.83     14.46 o 
 -12   8  15       32.20        7.02     40.00 o 
 -10   8  15       44.31        8.73     23.05 o 
  -8   8  15      298.10      321.39     23.88 o 
  -6   8  15      332.70      277.15     21.19 o 
  -4   8  15      461.71      457.10     24.48 o 
  -2   8  15      959.95      942.05     23.23 o 
   0   8  15       12.93       14.10      6.89 o 
   2   8  15       55.86       72.05      9.31 o 
   4   8  15       28.51       31.53      8.75 o 
   6   8  15      271.09      274.54     16.04 o 
   8   8  15      602.38      589.36     22.15 o 
  10   8  15      633.86      597.19     26.00 o 
 -11   9  15      198.05      219.89     36.50 o 
  -9   9  15      453.25      545.17     30.49 o 
  -7   9  15        6.23       10.45     12.07 o 
  -5   9  15      604.87      625.15     28.98 o 
  -3   9  15       42.57       41.42     12.50 o 
  -1   9  15      206.47      217.38     12.53 o 
   1   9  15      431.10      419.23     16.83 o 
   3   9  15       66.62       65.51      9.64 o 
   5   9  15       40.81       46.80      9.48 o 
   7   9  15       30.47       15.49      9.99 o 
   9   9  15      550.53      602.50     25.27 o 
  11   9  15      375.12      382.97     30.26 o 
 -10  10  15      211.67      223.14     23.37 o 
  -8  10  15      289.06      264.05     30.29 o 
  -6  10  15     1058.56     1025.48     36.98 o 
  -4  10  15      270.08      325.03     22.63 o 
  -2  10  15      521.17      524.57     29.00 o 
   0  10  15       48.97       44.91      8.89 o 
   2  10  15       71.38       63.46      9.66 o 
   4  10  15       85.93       86.75     10.59 o 
   6  10  15      214.00      219.45     14.81 o 
   8  10  15      516.79      523.84     21.55 o 
  10  10  15       14.64       16.97     13.86 o 
  -9  11  15        2.00      -21.25     14.17 o 
  -7  11  15      641.27      602.11     38.87 o 
  -5  11  15      135.99      162.86     22.02 o 
  -3  11  15       10.10       -1.34     10.48 o 
  -1  11  15       14.48       17.89     12.11 o 
   1  11  15      231.26      251.78     14.68 o 
   3  11  15        4.89        0.20      8.06 o 
   5  11  15       22.84       18.00      9.22 o 
   7  11  15      673.43      591.83     22.50 o 
   9  11  15        0.56        9.69     12.60 o 
 -10  12  15      818.50      969.72     42.67 o 
  -8  12  15        4.46      -17.53     14.61 o 
  -6  12  15     1339.76     1169.66     41.83 o 
  -4  12  15      147.38      172.31     29.55 o 
  -2  12  15       64.19       82.68     15.06 o 
   0  12  15      377.56      367.01     16.98 o 
   2  12  15      203.09      208.75     14.37 o 
   4  12  15      215.69      270.21     16.22 o 
   6  12  15       75.02       75.50     11.78 o 
   8  12  15        1.63       -3.72     12.02 o 
  10  12  15       47.37       56.72     20.77 o 
  -9  13  15      422.26      393.53     30.38 o 
  -7  13  15      956.82     1033.84     41.11 o 
  -5  13  15      349.54      371.66     26.44 o 
  -3  13  15      195.19      209.49     21.87 o 
  -1  13  15      954.66      909.86     35.92 o 
   1  13  15      176.04      168.03     14.12 o 
   3  13  15      933.29      892.17     25.64 o 
   5  13  15      499.08      523.27     21.48 o 
   7  13  15      394.06      481.36     23.65 o 
   9  13  15     1205.72     1292.81     47.74 o 
  -8  14  15      116.77      145.70     22.72 o 
  -6  14  15       27.00       63.38     17.59 o 
  -4  14  15      106.74      111.07     25.46 o 
  -2  14  15       96.82      114.69     19.63 o 
   0  14  15     1375.10     1249.22     43.74 o 
   2  14  15       49.89       44.59     11.66 o 
   4  14  15       17.90       36.33     11.10 o 
   6  14  15        7.16        7.72     11.64 o 
   8  14  15      450.70      470.28     25.03 o 
  -7  15  15      131.03      113.78     21.85 o 
  -5  15  15      219.60      208.65     23.74 o 
  -3  15  15       84.29       74.80     17.61 o 
  -1  15  15      354.26      325.98     26.78 o 
   1  15  15      117.38      115.41     17.79 o 
   3  15  15      298.82      327.66     18.52 o 
   5  15  15       69.53       42.28     12.38 o 
   7  15  15       92.43       97.35     16.87 o 
  -6  16  15       18.12       33.42     18.38 o 
  -4  16  15       11.84       12.03     17.02 o 
  -2  16  15      135.61      144.28     21.61 o 
   0  16  15       49.15       82.98     24.99 o 
   2  16  15      605.88      497.64     27.10 o 
   4  16  15      201.14      250.78     17.90 o 
   6  16  15        1.76        3.86     13.96 o 
  -5  17  15     1080.72     1102.86     45.86 o 
  -3  17  15      165.83      157.14     29.15 o 
  -1  17  15      337.80      377.43     29.87 o 
   1  17  15     2059.65     1865.97     58.66 o 
   3  17  15       19.72       35.40     13.91 o 
   5  17  15      894.25      894.71     32.42 o 
  -2  18  15      161.15      165.18     24.61 o 
   0  18  15     2493.05     2234.83     66.15 o 
   2  18  15      113.98      136.05     24.92 o 
 -12   0  16       24.86       38.37     41.41 o 
 -10   0  16      196.76      261.08     46.56 o 
  -8   0  16      223.59      268.34     43.05 o 
  -6   0  16        6.49       -3.59     19.07 o 
  -4   0  16       55.24       60.28     11.35 o 
  -2   0  16      175.46      200.49     15.31 o 
   0   0  16      579.23      604.02     28.14 o 
   2   0  16     1499.07     1387.72     65.11 o 
   4   0  16       57.40       86.59     15.40 o 
   6   0  16        1.53        0.46     12.87 o 
   8   0  16      620.36      662.64     55.83 o 
  10   0  16       16.45       22.73     21.84 o 
  12   0  16       18.27       40.42     21.98 o 
 -11   1  16      746.33      850.73     54.09 o 
  -9   1  16      616.29      625.87     55.56 o 
  -7   1  16     1089.62     1138.90     60.81 o 
  -5   1  16       20.87       28.57      6.85 o 
  -3   1  16       50.46       55.26      8.17 o 
  -1   1  16     1408.99     1392.81     36.60 o 
   1   1  16     4596.09     4428.86     67.60 o 
   3   1  16       50.07       44.46      8.53 o 
   5   1  16      143.63      142.11     12.95 o 
   7   1  16      956.73      916.95     27.61 o 
   9   1  16      382.69      406.05     27.06 o 
  11   1  16      741.55      779.17     29.46 o 
 -12   2  16       16.90       10.77     25.95 o 
 -10   2  16      395.31      453.72     39.78 o 
  -8   2  16       70.04       66.14     20.22 o 
  -6   2  16     3108.81     2849.93     52.81 o 
  -4   2  16       37.06       56.58      7.96 o 
  -2   2  16     2542.97     2313.95     40.70 o 
   0   2  16     3090.67     2914.26     52.71 o 
   2   2  16      150.39      192.45     11.89 o 
   4   2  16      408.63      413.84     18.45 o 
   6   2  16      518.68      535.47     21.46 o 
   8   2  16       69.01       71.59     13.03 o 
  10   2  16      434.75      475.52     23.32 o 
  12   2  16      202.86      250.90     21.83 o 
 -11   3  16     1899.04     1916.90     82.05 o 
  -9   3  16     2143.11     2272.31     68.96 o 
  -7   3  16       34.41       37.18     11.08 o 
  -5   3  16     3865.36     3627.64     69.28 o 
  -3   3  16     4032.06     3677.98     57.95 o 
  -1   3  16     3706.41     3558.50     56.80 o 
   1   3  16     1362.74     1359.19     31.54 o 
   3   3  16     5857.16     5227.49     78.39 o 
   5   3  16     3195.47     2970.07     51.07 o 
   7   3  16      557.84      645.54     24.14 o 
   9   3  16      160.71      160.53     17.42 o 
  11   3  16      315.00      335.15     21.89 o 
 -12   4  16      929.08     1034.93     62.18 o 
 -10   4  16       19.35       24.88     22.69 o 
  -8   4  16       63.07       69.71     17.13 o 
  -6   4  16      997.71      994.40     44.78 o 
  -4   4  16      684.70      599.39     22.53 o 
  -2   4  16     1199.32     1129.58     25.52 o 
   0   4  16     4504.25     4292.75     66.23 o 
   2   4  16      436.25      436.04     24.42 o 
   4   4  16      586.99      587.64     19.69 o 
   6   4  16     1170.05      966.89     25.45 o 
   8   4  16        3.66       -2.93     10.34 o 
  10   4  16      102.02      131.77     16.74 o 
  12   4  16      587.03      638.03     31.58 o 
 -11   5  16      468.79      509.63     45.27 o 
  -9   5  16       46.37       54.55     49.01 o 
  -7   5  16      170.35      192.49     18.08 o 
  -5   5  16      931.80      980.78     33.17 o 
  -3   5  16       78.31       76.38      9.12 o 
  -1   5  16       34.26       39.80      8.08 o 
   1   5  16        5.07        1.33      6.89 o 
   3   5  16      579.91      556.65     19.01 o 
   5   5  16      143.81      142.61     11.92 o 
   7   5  16        9.71        2.80      8.50 o 
   9   5  16      172.41      204.00     17.36 o 
  11   5  16       49.08       43.70     17.55 o 
 -10   6  16       67.55       68.59     25.91 o 
  -8   6  16      227.90      267.70     21.94 o 
  -6   6  16       14.38       29.61     12.17 o 
  -4   6  16      245.97      267.82     17.39 o 
  -2   6  16      337.02      312.05     14.51 o 
   0   6  16      361.99      395.63     16.06 o 
   2   6  16      564.17      574.02     19.36 o 
   4   6  16       46.74       66.18     11.42 o 
   6   6  16      253.80      267.56     15.67 o 
   8   6  16      135.04      133.15     13.63 o 
  10   6  16      573.68      564.85     25.57 o 
 -11   7  16      246.84      233.56     47.96 o 
  -9   7  16     4869.80     4705.91    101.41 o 
  -7   7  16     8157.05     7901.57    152.42 o 
  -5   7  16      821.15      940.37     34.00 o 
  -3   7  16     3582.22     3479.61     68.77 o 
  -1   7  16     1855.76     1712.24     34.10 o 
   1   7  16     1123.51     1117.67     26.47 o 
   3   7  16     1098.77     1165.18     30.26 o 
   5   7  16     3085.05     2999.89     52.62 o 
   7   7  16     3134.62     2986.60     53.63 o 
   9   7  16     6303.49     6225.98     95.76 o 
  11   7  16     2066.08     2019.54     53.02 o 
 -10   8  16     3666.29     3780.98    163.18 o 
  -8   8  16     7572.40     7401.99    146.02 o 
  -6   8  16     3087.33     2822.16     68.40 o 
  -4   8  16     4028.43     3971.67     86.59 o 
  -2   8  16     2776.94     2581.52     55.45 o 
   0   8  16        8.75        5.00      7.06 o 
   2   8  16     3270.09     3090.01     53.05 o 
   4   8  16     5189.17     4775.68     74.88 o 
   6   8  16     1779.52     1874.88     38.99 o 
   8   8  16     3533.18     3456.44     60.64 o 
  10   8  16     2057.10     1994.33     47.49 o 
  -9   9  16      998.78     1018.31     40.48 o 
  -7   9  16     1608.27     1460.92     46.07 o 
  -5   9  16       38.35       47.24     14.02 o 
  -3   9  16       29.97       38.59     12.18 o 
  -1   9  16       79.37      111.85     10.80 o 
   1   9  16        5.45        4.83      8.44 o 
   3   9  16      371.78      338.19     22.85 o 
   5   9  16      442.62      462.74     19.53 o 
   7   9  16       99.36       68.62     11.74 o 
   9   9  16       56.04       57.59     14.32 o 
 -10  10  16       51.89       99.95     21.06 o 
  -8  10  16        9.45       -5.42     14.41 o 
  -6  10  16        4.38      -11.98     11.74 o 
  -4  10  16        2.14       -6.39     11.55 o 
  -2  10  16      300.03      282.13     18.94 o 
   0  10  16       10.82       13.49      8.21 o 
   2  10  16       22.37       22.65      8.66 o 
   4  10  16       37.33       28.20      9.74 o 
   6  10  16       24.20       32.23     10.28 o 
   8  10  16       11.77       -3.38     10.42 o 
  10  10  16      104.18       85.66     20.48 o 
  -9  11  16      302.27      303.28     28.26 o 
  -7  11  16       36.32       44.36     16.48 o 
  -5  11  16      697.38      739.03     34.00 o 
  -3  11  16      554.59      575.70     29.69 o 
  -1  11  16      837.12      777.32     28.06 o 
   1  11  16      190.84      239.46     15.05 o 
   3  11  16     1134.05     1085.11     29.99 o 
   5  11  16      231.85      227.06     15.60 o 
   7  11  16      227.60      257.25     17.42 o 
   9  11  16       52.56       54.00     15.26 o 
  -8  12  16      799.36      890.99     40.15 o 
  -6  12  16      990.60     1063.25     40.76 o 
  -4  12  16     1578.60     1568.39     49.30 o 
  -2  12  16     1893.72     1870.36     53.70 o 
   0  12  16     2316.98     2274.23     58.74 o 
   2  12  16     1175.87     1189.27     29.90 o 
   4  12  16     1037.67     1108.10     30.52 o 
   6  12  16      967.26      954.95     28.21 o 
   8  12  16     1549.69     1560.97     41.38 o 
  -7  13  16      156.08      142.20     22.12 o 
  -5  13  16       13.02        8.46     14.69 o 
  -3  13  16     1452.62     1568.06     49.75 o 
  -1  13  16      169.07      227.41     22.83 o 
   1  13  16       44.96       39.47     11.22 o 
   3  13  16      114.86      171.71     15.90 o 
   5  13  16       58.63       81.45     13.18 o 
   7  13  16      523.58      496.91     25.28 o 
  -6  14  16      204.74      248.94     25.87 o 
  -4  14  16      185.69      217.97     23.43 o 
  -2  14  16       76.20       55.61     17.36 o 
   0  14  16        4.10        2.13     14.53 o 
   2  14  16       38.82       33.98     11.69 o 
   4  14  16      223.65      255.78     17.48 o 
   6  14  16      188.66      239.92     19.60 o 
  -5  15  16      113.59      102.71     21.23 o 
  -3  15  16       70.12       88.72     19.89 o 
  -1  15  16      210.22      202.15     23.45 o 
   1  15  16      193.39      186.80     19.72 o 
   3  15  16      173.60      194.21     17.67 o 
   5  15  16        6.35        5.63     12.16 o 
  -4  16  16       47.25       48.94     19.54 o 
  -2  16  16       34.74       68.54     20.83 o 
   0  16  16      469.68      381.38     30.07 o 
   2  16  16      104.34      122.89     18.87 o 
   4  16  16      168.53      224.92     24.80 o 
  -3  17  16      797.65      854.85     41.68 o 
  -1  17  16       81.15       41.01     20.53 o 
   1  17  16       21.53       81.89     22.47 o 
   3  17  16       46.67       55.49     18.12 o 
 -11   1  17       71.86       79.81     45.74 o 
  -9   1  17      207.04      296.64     47.72 o 
  -7   1  17      474.79      451.29     28.95 o 
  -5   1  17       12.49       12.94      7.10 o 
  -3   1  17        6.91       10.79      9.20 o 
  -1   1  17       20.21       39.80      8.62 o 
   1   1  17      354.94      408.57     18.26 o 
   3   1  17      116.46      149.61     12.78 o 
   5   1  17      116.33      130.56     13.31 o 
   7   1  17      278.18      296.44     18.77 o 
   9   1  17       21.06        2.77     11.99 o 
  11   1  17      176.83      165.83     19.97 o 
 -10   2  17      499.35      638.96     53.92 o 
  -8   2  17       24.54       23.59     20.23 o 
  -6   2  17     1636.64     1584.52     39.68 o 
  -4   2  17     1107.89     1006.45     24.20 o 
  -2   2  17     1334.79     1223.21     30.76 o 
   0   2  17     1341.72     1371.30     29.59 o 
   2   2  17     1361.52     1349.35     32.30 o 
   4   2  17      301.58      316.18     17.20 o 
   6   2  17      760.65      808.26     25.94 o 
   8   2  17      135.68      136.55     15.65 o 
  10   2  17       47.53       46.11     14.48 o 
 -11   3  17     1262.08     1534.70     73.59 o 
  -9   3  17        7.05       10.03     32.40 o 
  -7   3  17      305.91      294.52     31.38 o 
  -5   3  17      419.02      427.49     20.32 o 
  -3   3  17      952.52      900.79     23.10 o 
  -1   3  17      926.87      890.73     27.70 o 
   1   3  17     1987.32     1968.35     41.00 o 
   3   3  17      468.55      474.88     24.01 o 
   5   3  17       24.13       23.52      9.40 o 
   7   3  17      860.57      866.26     27.98 o 
   9   3  17      119.89      125.91     16.29 o 
  11   3  17       78.34       82.09     16.84 o 
 -10   4  17      235.41      268.50     47.37 o 
  -8   4  17      279.81      287.61     45.27 o 
  -6   4  17      398.97      375.71     22.83 o 
  -4   4  17      148.18      143.14     14.22 o 
  -2   4  17       95.07       79.08     12.28 o 
   0   4  17        0.16       -5.84      6.93 o 
   2   4  17       80.62       86.21     10.21 o 
   4   4  17       49.11       43.03      9.55 o 
   6   4  17      167.47      190.61     15.59 o 
   8   4  17      406.36      415.99     22.27 o 
  10   4  17       62.31       63.33     15.84 o 
 -11   5  17       47.52       76.27     41.64 o 
  -9   5  17       25.98        3.32     20.29 o 
  -7   5  17       22.89       12.72     13.00 o 
  -5   5  17       48.90       52.95     13.07 o 
  -3   5  17      183.62      211.96     12.96 o 
  -1   5  17       94.16      110.66     11.90 o 
   1   5  17       28.33        7.82      7.53 o 
   3   5  17     2410.79     2240.35     46.16 o 
   5   5  17       55.24       50.71     10.49 o 
   7   5  17      404.69      414.62     21.38 o 
   9   5  17      408.79      440.53     23.52 o 
  11   5  17        9.02       15.36     15.55 o 
 -10   6  17      246.23      262.02     36.14 o 
  -8   6  17     3468.35     3464.62     80.06 o 
  -6   6  17      121.18      155.98     18.44 o 
  -4   6  17      159.29      131.52     14.34 o 
  -2   6  17       54.23       50.10      9.12 o 
   0   6  17        0.11       12.16      7.69 o 
   2   6  17       43.17       30.31      9.15 o 
   4   6  17      502.19      468.09     20.96 o 
   6   6  17      132.29      161.71     14.34 o 
   8   6  17      193.39      178.44     36.05 o 
  10   6  17      677.13      645.56     28.15 o 
  -9   7  17     1903.99     1812.85     79.65 o 
  -7   7  17     1266.20     1220.51     42.00 o 
  -5   7  17      476.21      511.50     27.17 o 
  -3   7  17      136.91      144.90     15.00 o 
  -1   7  17      480.12      504.54     18.59 o 
   1   7  17      325.88      351.98     17.96 o 
   3   7  17      591.54      618.08     21.47 o 
   5   7  17      596.92      599.84     23.81 o 
   7   7  17       73.51       86.76     12.39 o 
   9   7  17      112.13       90.47     15.57 o 
 -10   8  17      221.42      225.09     37.14 o 
  -8   8  17       78.89       28.87     16.13 o 
  -6   8  17       39.31       84.34     16.41 o 
  -4   8  17      439.98      404.78     24.84 o 
  -2   8  17      163.36      159.72     15.25 o 
   0   8  17      198.07      208.05     13.79 o 
   2   8  17       36.75       49.53      9.93 o 
   4   8  17      146.98      168.11     13.86 o 
   6   8  17      176.83      176.85     14.81 o 
   8   8  17      808.42      739.13     26.31 o 
  10   8  17      936.28      908.77     36.58 o 
  -9   9  17       52.62      107.73     32.75 o 
  -7   9  17        2.25        1.14     13.79 o 
  -5   9  17        8.49       15.89     17.93 o 
  -3   9  17       47.56       50.35     13.70 o 
  -1   9  17       91.15      112.05     13.47 o 
   1   9  17     1360.69     1174.02     28.72 o 
   3   9  17      222.86      217.19     14.95 o 
   5   9  17      125.50      130.35     13.06 o 
   7   9  17       29.35        5.97     10.50 o 
   9   9  17       68.50       88.58     16.73 o 
  -8  10  17     1125.87     1293.59     46.17 o 
  -6  10  17       19.45       14.76     14.78 o 
  -4  10  17      629.77      625.42     37.66 o 
  -2  10  17      111.35      118.49     17.35 o 
   0  10  17      759.20      827.83     24.01 o 
   2  10  17       85.06      116.98     12.81 o 
   4  10  17     1807.19     1698.96     37.39 o 
   6  10  17      281.40      298.94     17.99 o 
   8  10  17      183.41      208.32     17.48 o 
  -7  11  17        3.44        1.32     16.47 o 
  -5  11  17       46.30       37.69     16.13 o 
  -3  11  17       34.99       34.89     14.93 o 
  -1  11  17      360.79      345.90     21.66 o 
   1  11  17      437.53      463.48     20.14 o 
   3  11  17       95.05      132.19     14.13 o 
   5  11  17      182.77      165.27     15.28 o 
   7  11  17       23.34       26.39     12.36 o 
  -8  12  17      453.37      500.73     33.69 o 
  -6  12  17      209.83      218.01     24.09 o 
  -4  12  17       61.45       73.41     18.28 o 
  -2  12  17        6.84       -2.31     14.01 o 
   0  12  17      140.71      148.37     17.36 o 
   2  12  17      118.48      136.54     14.05 o 
   4  12  17      618.36      589.54     23.23 o 
   6  12  17      188.89      246.81     18.26 o 
   8  12  17       80.66       87.83     17.63 o 
  -7  13  17      609.32      702.29     37.57 o 
  -5  13  17      796.29      844.90     39.51 o 
  -3  13  17      757.62      756.29     36.26 o 
  -1  13  17       53.99       57.04     17.68 o 
   1  13  17      890.28      874.09     32.70 o 
   3  13  17      299.00      354.70     19.77 o 
   5  13  17      427.37      444.65     21.83 o 
   7  13  17      253.48      318.22     22.64 o 
  -6  14  17        6.21      -15.90     16.75 o 
  -4  14  17       72.12       97.84     21.55 o 
  -2  14  17      233.68      242.31     25.73 o 
   0  14  17        9.76        7.74     16.45 o 
   2  14  17      828.98      824.35     27.32 o 
   4  14  17       70.39      101.08     14.65 o 
   6  14  17        0.99       10.17     13.34 o 
  -5  15  17       31.63       26.99     20.16 o 
  -3  15  17      168.41      138.62     22.72 o 
  -1  15  17       52.75       59.80     20.47 o 
   1  15  17       37.98       50.72     20.15 o 
   3  15  17      894.06      875.20     28.97 o 
   5  15  17        9.28      -11.15     12.84 o 
  -2  16  17       67.47       55.32     20.93 o 
   0  16  17       17.91       43.82     20.54 o 
   2  16  17     1066.00     1045.61     44.65 o 
 -10   0  18     2617.63     2913.55    150.19 o 
  -8   0  18     3426.80     3256.52    154.87 o 
  -6   0  18     1997.69     1973.52    136.97 o 
  -4   0  18     1274.51     1445.60     65.03 o 
  -2   0  18     6148.44     6053.05    136.39 o 
   0   0  18    20808.37    20415.57    405.18 o 
   2   0  18     9620.71     9550.45    203.35 o 
   4   0  18     1069.62     1210.56     45.10 o 
   6   0  18     2904.77     2679.42     76.51 o 
   8   0  18     1292.77     1298.67     63.48 o 
  10   0  18     1926.64     2096.82     71.35 o 
 -11   1  18     1616.01     1777.17     83.70 o 
  -9   1  18       69.06       72.06     25.12 o 
  -7   1  18      376.21      422.95     29.39 o 
  -5   1  18     3426.34     3338.80     66.84 o 
  -3   1  18      561.60      568.22     20.78 o 
  -1   1  18      702.39      747.21     23.83 o 
   1   1  18     6618.11     6269.57     99.94 o 
   3   1  18     2063.40     1914.80     41.60 o 
   5   1  18      702.26      832.83     26.56 o 
   7   1  18      188.10      218.84     17.82 o 
   9   1  18        7.62       10.89     13.58 o 
 -10   2  18       13.12       -6.27     24.97 o 
  -8   2  18      170.24      152.69     28.47 o 
  -6   2  18      111.46      130.86     16.92 o 
  -4   2  18        7.16       13.93      8.04 o 
  -2   2  18       38.41       40.59      8.49 o 
   0   2  18      234.37      236.57     15.55 o 
   2   2  18      655.31      674.98     23.45 o 
   4   2  18      120.88      141.10     13.59 o 
   6   2  18       20.38       29.08     11.58 o 
   8   2  18       69.80       49.15     13.76 o 
  10   2  18        5.40       18.10     15.38 o 
  -9   3  18      305.96      308.81     52.87 o 
  -7   3  18       16.58        1.06     18.10 o 
  -5   3  18       36.23       37.80     10.84 o 
  -3   3  18      479.93      487.16     18.27 o 
  -1   3  18       13.13       10.05      8.23 o 
   1   3  18       76.16      109.47     11.18 o 
   3   3  18       93.00      115.66     12.92 o 
   5   3  18      118.81      118.81     13.73 o 
   7   3  18      291.81      297.82     20.01 o 
   9   3  18      498.69      542.11     26.47 o 
 -10   4  18      168.83      129.14     47.02 o 
  -8   4  18      644.10      703.52     57.08 o 
  -6   4  18     1723.18     1706.67     48.17 o 
  -4   4  18     1609.13     1509.44     39.32 o 
  -2   4  18     1057.23      996.86     25.47 o 
   0   4  18       28.77        8.58      8.25 o 
   2   4  18       71.75       94.45     10.58 o 
   4   4  18     1984.08     1843.47     48.88 o 
   6   4  18     1279.62     1333.55     35.64 o 
   8   4  18     1120.99     1087.75     33.66 o 
  10   4  18      134.47      179.93     20.36 o 
  -9   5  18      161.80      212.21     33.91 o 
  -7   5  18     2181.01     2173.03     57.92 o 
  -5   5  18      164.03      179.88     18.33 o 
  -3   5  18     1182.58     1092.51     48.36 o 
  -1   5  18     4839.49     4614.89     72.22 o 
   1   5  18      688.46      765.06     27.03 o 
   3   5  18       69.38       98.38     11.69 o 
   5   5  18      399.68      357.24     19.98 o 
   7   5  18      464.09      485.70     23.45 o 
   9   5  18      446.11      493.13     25.66 o 
 -10   6  18      886.17      857.64     80.95 o 
  -8   6  18       26.56       59.08     23.88 o 
  -6   6  18      130.33      145.76     19.18 o 
  -4   6  18       21.38       39.83     13.57 o 
  -2   6  18      514.99      538.26     20.46 o 
   0   6  18      637.90      638.42     21.22 o 
   2   6  18     2830.66     2589.41     47.65 o 
   4   6  18       90.57       93.80     12.16 o 
   6   6  18       38.02       37.76     12.11 o 
   8   6  18      398.88      382.65     22.99 o 
  -9   7  18       93.54       97.05     30.85 o 
  -7   7  18       15.32       26.35     15.33 o 
  -5   7  18       25.67       -1.24     13.18 o 
  -3   7  18      272.47      316.97     19.98 o 
  -1   7  18      174.40      146.56     12.74 o 
   1   7  18       86.81       73.11     10.75 o 
   3   7  18      106.77      119.96     12.81 o 
   5   7  18       55.97       54.54     12.07 o 
   7   7  18      163.47      184.06     18.01 o 
   9   7  18       88.04       99.37     17.00 o 
  -8   8  18       38.41       37.09     16.25 o 
  -6   8  18        5.06        1.29     13.27 o 
  -4   8  18      270.39      241.13     21.33 o 
  -2   8  18      101.74      102.67     14.07 o 
   0   8  18      146.03      157.24     13.23 o 
   2   8  18      503.37      486.75     24.84 o 
   4   8  18       54.39       43.11     12.26 o 
   6   8  18       10.08       -2.54     10.32 o 
   8   8  18      187.95      270.54     19.29 o 
  -7   9  18      148.61      151.65     21.20 o 
  -5   9  18      202.53      217.17     23.60 o 
  -3   9  18      472.48      538.09     29.52 o 
  -1   9  18      204.06      201.79     17.85 o 
   1   9  18      672.03      626.41     23.07 o 
   3   9  18      387.57      407.86     19.67 o 
   5   9  18      381.52      403.25     20.31 o 
   7   9  18      171.13      186.26     16.64 o 
  -8  10  18     1082.60     1099.09     44.69 o 
  -6  10  18      750.55      726.81     36.08 o 
  -4  10  18      579.18      627.33     32.65 o 
  -2  10  18     1060.93      949.24     37.28 o 
   0  10  18     1117.88     1060.02     30.74 o 
   2  10  18       64.55       70.08     12.49 o 
   4  10  18      821.58      876.69     29.75 o 
   6  10  18      596.58      588.31     27.67 o 
   8  10  18       60.81       57.37     15.15 o 
  -7  11  18     1102.13     1124.62     44.97 o 
  -5  11  18      390.16      349.46     27.91 o 
  -3  11  18     2364.23     2251.23     62.48 o 
  -1  11  18      887.42      842.95     35.83 o 
   1  11  18      997.98     1031.98     28.76 o 
   3  11  18     1503.05     1626.30     37.91 o 
   5  11  18     1003.22      934.36     28.96 o 
   7  11  18      438.60      499.42     23.99 o 
  -6  12  18       67.16       65.37     19.78 o 
  -4  12  18       78.99      119.27     20.81 o 
  -2  12  18       10.55        1.04     14.21 o 
   0  12  18        7.76       27.94     14.22 o 
   2  12  18      175.92      152.83     15.32 o 
   4  12  18      596.42      604.75     24.48 o 
   6  12  18       89.67      108.89     15.84 o 
  -5  13  18      228.74      243.80     26.07 o 
  -3  13  18      170.00      216.65     24.76 o 
  -1  13  18       16.41       15.22     17.43 o 
   1  13  18        1.18        2.78     14.15 o 
   3  13  18      125.53      122.79     15.17 o 
   5  13  18       39.21       51.44     14.71 o 
  -4  14  18        1.48        5.26     18.29 o 
  -2  14  18      868.87      886.85     41.05 o 
   0  14  18      674.77      712.20     37.54 o 
   2  14  18       96.92      112.36     18.96 o 
   4  14  18        0.42        3.27     13.12 o 
  -1  15  18      982.57      881.79     52.78 o 
   1  15  18      610.68      697.43     38.02 o 
  -9   1  19      417.13      514.51     44.97 o 
  -7   1  19       52.52       97.85     25.95 o 
  -5   1  19      579.76      598.87     25.09 o 
  -3   1  19      155.12      161.62     13.38 o 
  -1   1  19     3570.95     3412.99     62.29 o 
   1   1  19     3122.60     3198.64     59.94 o 
   3   1  19      304.70      337.37     20.61 o 
   5   1  19      105.18      108.29     13.88 o 
   7   1  19        2.97        4.35     12.80 o 
   9   1  19       88.28      121.30     18.49 o 
  -8   2  19       11.77       -8.89     33.69 o 
  -6   2  19       16.35      -15.71     18.60 o 
  -4   2  19        4.10        0.07      9.83 o 
  -2   2  19       80.61       69.08     11.32 o 
   0   2  19     1137.48     1146.39     30.82 o 
   2   2  19      122.40      170.32     14.57 o 
   4   2  19       12.48       25.98     10.41 o 
   6   2  19       13.25        8.69     11.43 o 
   8   2  19      175.92      201.84     20.25 o 
  -9   3  19      124.16       83.99     44.92 o 
  -7   3  19       20.80        2.11     19.82 o 
  -5   3  19        0.41       -2.10     10.12 o 
  -3   3  19       83.30       77.49     10.60 o 
  -1   3  19      282.64      269.23     16.89 o 
   1   3  19       26.16       25.17      9.95 o 
   3   3  19       12.73       25.92     10.51 o 
   5   3  19        4.92       10.94     11.13 o 
   7   3  19       21.73        8.57     12.56 o 
   9   3  19      117.26      147.74     19.28 o 
  -8   4  19       28.59       45.45     24.68 o 
  -6   4  19       92.82      111.80     17.60 o 
  -4   4  19       18.88       18.24     11.15 o 
  -2   4  19       10.33       20.52      9.16 o 
   0   4  19      105.25       93.86     11.47 o 
   2   4  19      120.56      123.61     13.80 o 
   4   4  19      270.91      289.88     19.02 o 
   6   4  19        7.85       26.07     12.60 o 
   8   4  19        4.42        8.23     14.36 o 
  -9   5  19      116.24       95.20     29.78 o 
  -7   5  19      939.43     1007.39     52.04 o 
  -5   5  19     1211.63     1260.41     41.92 o 
  -3   5  19      828.18      833.59     29.32 o 
  -1   5  19       42.38       46.11     10.03 o 
   1   5  19       24.64       40.87      9.94 o 
   3   5  19      697.12      733.84     26.16 o 
   5   5  19      917.71      874.54     29.26 o 
   7   5  19     1445.77     1477.48     39.82 o 
   9   5  19      162.05      161.71     19.65 o 
  -8   6  19      338.91      363.44     40.10 o 
  -6   6  19      871.49      864.84     36.00 o 
  -4   6  19      704.76      711.91     32.22 o 
  -2   6  19      467.52      468.94     23.61 o 
   0   6  19       36.31       23.35      9.52 o 
   2   6  19      116.40      113.46     12.64 o 
   4   6  19      127.18      155.12     15.84 o 
   6   6  19      134.07      153.41     16.50 o 
   8   6  19      565.81      611.12     27.81 o 
  -7   7  19       56.56       17.80     18.44 o 
  -5   7  19      140.32      148.76     20.67 o 
  -3   7  19        1.23      -13.81     12.05 o 
  -1   7  19        6.00       11.71      9.69 o 
   1   7  19       91.82      133.88     13.29 o 
   3   7  19        3.29        0.39      9.98 o 
   5   7  19       61.27       73.50     14.36 o 
   7   7  19      181.74      140.07     18.38 o 
  -8   8  19      564.14      587.89     33.50 o 
  -6   8  19        0.70       -6.80     15.31 o 
  -4   8  19        9.46        4.94     13.63 o 
  -2   8  19      146.32      193.33     18.94 o 
   0   8  19       88.00       96.67     12.43 o 
   2   8  19       51.97       45.51     11.52 o 
   4   8  19        2.64       17.59     11.31 o 
   6   8  19        4.59       -9.60     12.54 o 
   8   8  19       31.68       20.09     15.95 o 
  -7   9  19     1315.71     1285.10     53.12 o 
  -5   9  19      425.67      439.99     29.74 o 
  -3   9  19     1895.52     1816.24     54.11 o 
  -1   9  19      609.44      702.24     32.17 o 
   1   9  19      313.73      348.86     18.64 o 
   3   9  19      603.68      618.84     24.05 o 
   5   9  19      873.22     1002.96     32.80 o 
   7   9  19      164.73      163.77     17.30 o 
  -6  10  19      667.82      702.57     36.58 o 
  -4  10  19     1832.27     1733.40     54.16 o 
  -2  10  19     1571.20     1486.57     51.39 o 
   0  10  19      490.33      560.91     27.31 o 
   2  10  19      760.02      839.36     27.02 o 
   4  10  19     3013.05     2865.73     55.15 o 
   6  10  19      533.82      586.87     25.43 o 
  -5  11  19       12.71        6.71     17.82 o 
  -3  11  19      134.85      213.09     24.98 o 
  -1  11  19      250.05      235.73     24.49 o 
   1  11  19       17.98        2.98     14.09 o 
   3  11  19       11.90       43.38     13.66 o 
   5  11  19      153.60      190.14     19.23 o 
  -4  12  19        1.77        5.28     17.36 o 
  -2  12  19       98.17      118.88     21.56 o 
   0  12  19       11.01       12.83     17.01 o 
   2  12  19       66.24       70.61     14.37 o 
   4  12  19        5.07        8.84     13.31 o 
  -3  13  19       65.52       54.08     20.21 o 
  -1  13  19        2.49        3.55     17.10 o 
   1  13  19        5.03       -6.23     14.84 o 
   3  13  19       21.05       39.25     14.05 o 
   0  14  19      170.53      177.50     25.58 o 
  -6   0  20      374.13      494.56     56.15 o 
  -4   0  20       78.85      123.59     19.45 o 
  -2   0  20       97.26      143.87     19.95 o 
   0   0  20     1076.07     1102.39     44.16 o 
   2   0  20      946.70      860.61     40.05 o 
   4   0  20      102.34      121.44     21.20 o 
   6   0  20      161.70      133.64     23.86 o 
   8   0  20       26.55       54.14     36.59 o 
  -5   1  20      478.28      461.46     43.86 o 
  -3   1  20      268.76      269.85     17.12 o 
  -1   1  20       71.77       96.29     12.82 o 
   1   1  20     1257.37     1280.78     34.44 o 
   3   1  20      117.44      109.73     14.00 o 
   5   1  20       83.02      112.25     15.41 o 
   7   1  20       26.28       41.10     15.87 o 
  -8   2  20       89.28       48.43     41.88 o 
  -6   2  20     2114.38     2150.45    186.81 o 
  -4   2  20       83.17      110.12     15.98 o 
  -2   2  20      382.75      409.94     19.81 o 
   0   2  20      625.47      655.04     24.79 o 
   2   2  20     2290.83     2291.11     49.03 o 
   4   2  20      196.42      237.05     18.45 o 
   6   2  20      406.46      390.22     22.86 o 
   8   2  20     1322.06     1335.58     39.57 o 
  -7   3  20     1165.39     1262.70     88.43 o 
  -5   3  20       95.54      109.60     17.14 o 
  -3   3  20      589.14      566.68     29.88 o 
  -1   3  20      524.01      548.90     22.77 o 
   1   3  20     2829.71     2655.68     53.77 o 
   3   3  20      743.96      851.33     28.53 o 
   5   3  20     1179.42     1286.68     36.33 o 
   7   3  20      965.27      858.08     32.05 o 
  -8   4  20      438.46      331.51     39.60 o 
  -6   4  20        6.00       16.12     15.67 o 
  -4   4  20      164.82      179.04     22.67 o 
  -2   4  20      373.56      364.17     17.88 o 
   0   4  20     1017.54     1000.24     29.68 o 
   2   4  20     1099.86     1053.95     31.47 o 
   4   4  20       84.17       58.40     13.26 o 
   6   4  20      105.50      151.45     18.31 o 
   8   4  20      441.29      462.62     26.18 o 
  -7   5  20       47.73       76.73     27.77 o 
  -5   5  20      113.73      125.04     18.95 o 
  -3   5  20        1.85        5.35     11.74 o 
  -1   5  20       70.79       63.00     11.56 o 
   1   5  20      233.99      273.77     25.90 o 
   3   5  20        0.22       -0.65     10.69 o 
   5   5  20      128.17      146.05     16.76 o 
   7   5  20        3.10      -10.24     13.75 o 
  -6   6  20      557.40      609.76     49.20 o 
  -4   6  20      177.72      140.91     19.64 o 
  -2   6  20       79.90      112.23     15.64 o 
   0   6  20      161.81      166.68     14.57 o 
   2   6  20        5.72       -7.36     10.58 o 
   4   6  20      418.33      402.66     22.61 o 
   6   6  20      142.66      164.26     18.28 o 
  -7   7  20      107.83       97.53     20.49 o 
  -5   7  20     1113.70      996.40     43.29 o 
  -3   7  20      434.92      459.07     44.34 o 
  -1   7  20     1700.69     1768.16     53.20 o 
   1   7  20     1065.07     1075.37     29.81 o 
   3   7  20     1632.31     1444.97     38.41 o 
   5   7  20      274.65      283.55     21.54 o 
   7   7  20      790.38      850.25     32.90 o 
  -6   8  20      834.32      945.20     40.15 o 
  -4   8  20     1466.58     1458.70     48.47 o 
  -2   8  20      969.95      983.07     34.38 o 
   0   8  20     1113.88     1024.97     28.99 o 
   2   8  20      873.18      857.82     27.69 o 
   4   8  20      996.78     1117.12     32.14 o 
   6   8  20      544.35      589.01     27.93 o 
  -5   9  20      151.99      168.72     23.70 o 
  -3   9  20      203.16      240.24     26.64 o 
  -1   9  20      528.28      485.85     30.99 o 
   1   9  20      125.63      135.29     15.13 o 
   3   9  20      136.16      152.70     16.34 o 
   5   9  20       23.90       16.93     13.47 o 
  -4  10  20       32.79       55.53     19.58 o 
  -2  10  20       43.17       21.32     16.62 o 
   0  10  20        1.25       -9.74     13.26 o 
   2  10  20       48.87       72.92     14.33 o 
   4  10  20       11.14       32.05     14.11 o 
  -3  11  20       37.38       24.52     19.21 o 
  -1  11  20       40.06       70.44     19.79 o 
   1  11  20      314.39      322.90     24.75 o 
   3  11  20       20.47       34.14     13.75 o 
  -2  12  20      443.18      458.63     32.96 o 
   0  12  20      395.29      392.16     30.31 o 
   2  12  20      699.22      701.83     33.09 o 
  -5   1  21      333.14      301.25     35.40 o 
  -3   1  21      202.28      234.41     17.39 o 
  -1   1  21      197.20      228.46     17.28 o 
   1   1  21      880.87      866.91     28.93 o 
   3   1  21      100.75       78.93     13.67 o 
   5   1  21      329.65      369.68     23.11 o 
   7   1  21      690.02      741.48     31.16 o 
  -6   2  21     1598.55     1641.83    106.21 o 
  -4   2  21     1819.46     1832.03     52.81 o 
  -2   2  21     1231.90     1242.33     33.55 o 
   0   2  21     2334.62     2314.27     49.81 o 
   2   2  21     1530.34     1653.19     40.80 o 
   4   2  21     1005.00     1092.35     33.75 o 
   6   2  21      848.11      890.01     32.61 o 
  -7   3  21     2352.21     2154.60     89.48 o 
  -5   3  21     1236.29     1248.96     49.26 o 
  -3   3  21      606.18      595.68     30.49 o 
  -1   3  21     1000.10      960.27     29.79 o 
   1   3  21      257.22      245.04     18.05 o 
   3   3  21      281.37      392.21     22.37 o 
   5   3  21      603.25      653.21     28.22 o 
  -6   4  21      167.33      131.24     29.79 o 
  -4   4  21        9.66       21.67     16.89 o 
  -2   4  21       29.01       12.87     14.37 o 
   0   4  21       32.93       32.82     12.26 o 
   2   4  21      340.47      351.32     21.44 o 
   4   4  21       12.17       -2.22     12.92 o 
   6   4  21       33.29       18.11     14.84 o 
  -5   5  21        2.85       -1.73     15.55 o 
  -3   5  21       67.34       89.11     15.60 o 
  -1   5  21      103.29      104.11     14.42 o 
   1   5  21       28.15       43.64     12.52 o 
   3   5  21      316.06      325.15     21.42 o 
   5   5  21       33.76       35.18     15.21 o 
  -6   6  21      377.67      389.93     45.15 o 
  -4   6  21       93.19      110.61     20.24 o 
  -2   6  21      753.67      764.92     31.59 o 
   0   6  21      137.84      133.36     15.79 o 
   2   6  21      246.31      240.61     19.15 o 
   4   6  21       33.74       37.01     14.86 o 
  -5   7  21      142.75      190.87     24.12 o 
  -3   7  21      662.79      693.85     34.74 o 
  -1   7  21      753.53      765.54     32.23 o 
   1   7  21      137.37      191.85     17.82 o 
   3   7  21       78.98       88.93     15.95 o 
   5   7  21       20.24       13.89     14.36 o 
  -4   8  21       79.01       65.46     20.30 o 
  -2   8  21      154.17      183.94     31.00 o 
   0   8  21       21.68       28.70     15.63 o 
   2   8  21      351.53      354.56     21.23 o 
   4   8  21      887.29      823.34     31.86 o 
  -3   9  21      164.35      159.38     23.21 o 
  -1   9  21       49.57       48.37     16.52 o 
   1   9  21      665.36      615.77     25.17 o 
   3   9  21       85.88      118.81     16.59 o 
  -2  10  21       80.41       71.38     20.91 o 
   0  10  21       37.86       26.63     16.55 o 
  -4   0  22      302.00      240.96     48.43 o 
  -2   0  22     1005.12     1030.01     45.00 o 
   0   0  22      460.72      416.27     32.09 o 
   2   0  22      238.11      279.22     29.32 o 
   4   0  22     1389.38     1219.43     52.56 o 
  -5   1  22       90.41      107.87     27.59 o 
  -3   1  22      451.90      443.17     28.18 o 
  -1   1  22       54.75       57.89     13.42 o 
   1   1  22      652.41      675.45     27.39 o 
   3   1  22      851.59      954.03     33.37 o 
   5   1  22       67.82       55.27     21.13 o 
  -4   2  22        6.75       11.52     14.73 o 
  -2   2  22       36.15       60.37     13.16 o 
   0   2  22      149.18      150.08     19.04 o 
   2   2  22        6.88        4.93     12.13 o 
   4   2  22      114.64      106.18     17.51 o 
  -5   3  22      125.34       68.31     38.13 o 
  -3   3  22      207.23      225.66     22.76 o 
  -1   3  22        4.07        9.94     11.76 o 
   1   3  22       22.16       32.37     12.97 o 
   3   3  22      139.00      140.79     17.71 o 
  -4   4  22      152.08      131.83     24.45 o 
  -2   4  22       80.41       86.56     18.74 o 
   0   4  22      980.74      957.99     42.72 o 
   2   4  22     1083.44     1040.56     33.86 o 
   4   4  22       56.53       81.00     16.45 o 
  -3   5  22      322.72      396.14     28.57 o 
  -1   5  22      457.85      514.81     31.51 o 
   1   5  22      895.34      947.99     35.28 o 
   3   5  22       68.92      103.27     16.86 o 
  -2   6  22       46.55       49.01     18.20 o 
   0   6  22       97.20      127.19     21.72 o 
   2   6  22       55.22       70.23     15.83 o 
  -1   7  22       29.58       27.78     17.50 o 
   1   7  22      102.72       67.64     15.73 o 
  -1   1  23       53.43       36.26     14.42 o 
   1   1  23      229.05      262.39     21.03 o 
   0   2  23        7.90        7.44     13.80 o 
                                                 
